# Supplementary material for: smu_1558c-mediated regulation of growth and biofilm formation in Streptococcus mutans
Source: Front Microbiol. 2025 Jan 17;15:1507928. doi: 10.3389/fmicb.2024.1507928 (PMC11782273; doi:10.3389/fmicb.2024.1507928)
Supplement: SUPPLEMENTARY FIGURE S1 — Growth curves of the GNAT family acetyltransferases gene deficient strains. The growth of UA159 and its derivative mutants (UA159 Δ386::IFDC2, UA159 Δ639::IFDC2, UA159 Δ844::IFDC2, UA159 Δ850::IFDC2, UA159 Δ1072c::IFDC2, UA159 Δ1154c::IFDC2, UA159 Δ1253c::IFDC2, UA159 Δ1392c::IFDC2, UA159 Δ1483c::IFDC2, UA159 Δ1558c::IFDC2, UA159 Δ1654c::IFDC2, UA159 Δ1730c::IFDC2, UA159 Δ2055::IFDC2, and UA159 Δ2072c::IFDC2) was monitored in anaerobic condition for 12 h by measuring OD600 nm at regular intervals. [file Supplementary_file_1.zip › Table S1.xlsx]

## Sheet: Sheet1
Table S1. Bacterial strains, plasmids, and primers used in this study
Strain or plasmid	Description	Source
S. mutans
UA159	Wild type strain	ATCC 700610
UA159/pDL278	UA159/pDL278, Sper	This study
UA159 Δ1558c	UA159 Δsmu_1558c, Ems, p-Cl-Pher	This study
UA159/pDL278-1558c	UA159/pDL278-smu_1558c, Sper	This study
UA159 Δ386	UA159 Δsmu_386, Ems, p-Cl-Pher	This study
UA159 Δ639	UA159 Δsmu_639, Ems, p-Cl-Pher	This study
UA159 Δ844	UA159 Δsmu_844, Ems, p-Cl-Pher	This study
UA159 Δ850	UA159 Δsmu_850, Ems, p-Cl-Pher	This study
UA159 Δ1072c	UA159 Δsmu_1072c, Ems, p-Cl-Pher	This study
UA159 Δ1154c	UA159 Δsmu_1154c, Ems, p-Cl-Pher	This study
UA159 Δ1253c	UA159 Δsmu_1253c, Ems, p-Cl-Pher	This study
UA159 Δ1392c	UA159 Δsmu_1392c, Ems, p-Cl-Pher	This study
UA159 Δ1483c	UA159 Δsmu_1483c, Ems, p-Cl-Pher	This study
UA159 Δ1654c	UA159 Δsmu_1654c, Ems, p-Cl-Pher	This study
UA159 Δ1730c	UA159 Δsmu_1730c, Ems, p-Cl-Pher	This study
UA159 Δ2055	UA159 Δsmu_2055, Ems, p-Cl-Pher	This study
UA159 Δ2072c	UA159 Δsmu_2072c, Ems, p-Cl-Pher	This study
Plasmids
pDL278	E. coli-Streptococcus shuttle vector (Sper)	LeBlanc et al., 1992
pDL278-1558c	pDL278 derivative for overexpression of smu_1558c in S. mutans	This study
Primers	Sequence (5’ to 3’)	Used in
smu_386upF	CCTAGCAGATTGGTACAG	In-frame deletion construction
smu_386upR	GAGTGTTATTGTTGCTCGG CATTACACCCGTTTGACA	In-frame deletion construction
smu_386dnF	GGTATACTACTGACAGCTTC GATAAGAAAGACATATGATAG	In-frame deletion construction
smu_386dnR	CATATTCAACGGCCGCAG	In-frame deletion construction
smu_386checkF	AAT CTACTCATCTGTGAAGAG	In-frame deletion construction
smu_386checkR	TAGCATTTAGATCGAGTTCTG	In-frame deletion construction
smu_386updnR	CTATCATATGTCTTTCTTATC CATTACACCCGTTTGACA	In-frame deletion construction
smu_639upF	CAGGATACGCAGCCAAGT	In-frame deletion construction
smu_639upR	GAGTGTTATTGTTGCTCGG AGGGGATCCTTTGCTTAATTC	In-frame deletion construction
smu_639dnF	GGTATACTACTGACAGCTTC GCGGAATAATATTATGTT	In-frame deletion construction
smu_639dnR	CATTGCCTTAGCTCAGCA	In-frame deletion construction
smu_639checkF	GACTGGCACCATTACCTA	In-frame deletion construction
smu_639checkR	AATAGCGACTGATACATTTAC	In-frame deletion construction
smu_639updnR	AACATAATATTATTCCGC AGGGGATCCTTTGCTTAATTC	In-frame deletion construction
smu_844upF	GAAGCTGCTCAATCAATG	In-frame deletion construction
smu_844upR	GAGTGTTATTGTTGCTCGG CGATTCCCTTTCTTATCA	In-frame deletion construction
smu_844dnF	GGTATACTACTGACAGCTTC TAGGAAACATAATGAGAGAGG	In-frame deletion construction
smu_844dnR	ATGTGCTCATGATGCACC	In-frame deletion construction
smu_844checkF	GAAGGAACCATTAGTCCT	In-frame deletion construction
smu_844checkR	CTCCTTGAACAATTGGAG	In-frame deletion construction
smu_844updnR	CCTCTCTCATTATGTTTCCTA CGATTCCCTTTCTTATCA	In-frame deletion construction
smu_850upF	GAGCTGACTGGTCATGCT	In-frame deletion construction
smu_850upR	GAGTGTTATTGTTGCTCGG GAACCTCTTTCTATTGATTAT	In-frame deletion construction
smu_850dnF	GGTATACTACTGACAGCTTC ATGGAATTTTGTCAGCATTGT	In-frame deletion construction
smu_850dnR	CAATCCGCAGCCTATGCT	In-frame deletion construction
smu_850checkF	ATT CGCCGTAAGGGCATACTG	In-frame deletion construction
smu_850checkR	TTCAGGAATCCAGAGAATTCC	In-frame deletion construction
smu_850updnR	ATGCTGACAAAATTCCAT GAACCTCTTTCT ATTGAT	In-frame deletion construction
smu_1072cupF	GCTCATGGCTGCAATTCC	In-frame deletion construction
smu_1072cupR	GAGTGTTATTGTTGCTCGG TTATACATTCACCTTCACCTT	In-frame deletion construction
smu_1072cdnF	GGTATACTACTGACAGCTTC ATTATGTTAGAATAATTTTTCAAG	In-frame deletion construction
smu_1072cdnR	GCGATGCTCTTGGTAAGA	In-frame deletion construction
smu_1072ccheckF	GAGGCTATCAAGCCTAACTTA	In-frame deletion construction
smu_1072ccheckR	AGG AACTTATCAACTTGAGGA	In-frame deletion construction
smu_1072cupdnR	GAAAAATTATTCTAACATAAT TTATACATTCACCTTCAC	In-frame deletion construction
smu_1154cupF	TTCTATTCATTGAGGATCTCA	In-frame deletion construction
smu_1154cupR	GAGTGTTATTGTTGCTCGG CACTCACTTCCTGTCATAATA	In-frame deletion construction
smu_1154cdnF	GGTATACTACTGACAGCTTC ACAGCGGAATGGTTCCGC	In-frame deletion construction
smu_1154cdnR	ATCCAGTCAGTACCGTTAACT	In-frame deletion construction
smu_1154ccheckF	AACAGTGGTTACAGGAATTAT	In-frame deletion construction
smu_1154ccheckR	ATCATGGTCATACTTAGGATT	In-frame deletion construction
smu_1154cupdnR	GCGGAACCATTCCGCTGT CACTCACTTCCTGTCATAATA	In-frame deletion construction
smu_1253cupF	CATCCTGCCTTCGGAACT	In-frame deletion construction
smu_1253cupR	GAGTGTTATTGTTGCTCGG GATCATCACCGCTACTCC	In-frame deletion construction
smu_1253cdnF	GGTATACTACTGACAGCTTC GGAGGTGGCCATGCATAT	In-frame deletion construction
smu_1253cdnR	TCCATACGTCCTTCACCG	In-frame deletion construction
smu_1253ccheckF	TTT CCTATGTCAGCACTTCTT	In-frame deletion construction
smu_1253ccheckR	GGCGTGCGTCTAGCTACA	In-frame deletion construction
smu_1253cupdnR	ATATGCATGGCCACCTCC GATCATCACCGCTACTCC	In-frame deletion construction
smu_1392cupF	CAGCAGGAGATTGCAATG	In-frame deletion construction
smu_1392cupR	GAGTGTTATTGTTGCTCGG AGACATAGAAGTCTCCTT	In-frame deletion construction
smu_1392cdnF	GGTATACTACTGACAGCTTC AAAACCTTTAAAGCACTATTT	In-frame deletion construction
smu_1392cdnR	CGGAGCACAGCAAGTGTT	In-frame deletion construction
smu_1392ccheckF	TGTCCATGGATGATGACG	In-frame deletion construction
smu_1392ccheckR	TGGTACTGCTGATAGTCC	In-frame deletion construction
smu_1392cupdnR	AAATAGTGCTTTAAAGGTTTT AGACATAGAAGTCTCCTT	In-frame deletion construction
smu_1483cupF	CCTCATGCAGCTGATTCG	In-frame deletion construction
smu_1483cupR	GAGTGTTATTGTTGCTCGG GTACATGTGCTCACTTTT	In-frame deletion construction
smu_1483cdnF	GGTATACTACTGACAGCTTC AGCATATGAAACTAGTCT	In-frame deletion construction
smu_1483cdnR	CTAGGCGGTGCTGTTGCT	In-frame deletion construction
smu_1483ccheckF	GACGATTGAGGTTGCTCG	In-frame deletion construction
smu_1483ccheckR	AACGCTGGACTGATAGCT	In-frame deletion construction
smu_1483cupdnR	AGACTAGTTTCATATGCT TACATGTGCTCACTTTT	In-frame deletion construction
smu_1558cupF	TAT GCTAAAGTCTTCATGCA	In-frame deletion construction
smu_1558cupR	GAGTGTTATTGTTGCTCGG ATCCATATTGTTATAATACAGTTT	In-frame deletion construction
smu_1558cdnF	GGTATACTACTGACAGCTTC GCATCAAGATATTCTGGA	In-frame deletion construction
smu_1558cdnR	TTGACAACTGGCAGCATG	In-frame deletion construction
smu_1558ccheckF	CACCGCCAATCAGTATAC	In-frame deletion construction
smu_1558ccheckR	ATAACCTGACGGCGCGTA	In-frame deletion construction
smu_1558cupdnR	TCCAGAATATCTTGATGC ATCCATATTGTTATAATACAGTTT	In-frame deletion construction
smu_1654cupF	CAAGCTGAAGCCGGTTCG	In-frame deletion construction
smu_1654cupR	GAGTGTTATTGTTGCTCGG CATTACGGCAACGACTTCATT	In-frame deletion construction
smu_1654cdnF	GGTATACTACTGACAGCTTC TCAATTGTCAGCTGCTAGTAG	In-frame deletion construction
smu_1654cdnR	CCAAAGTCTGTGATATAGCGT	In-frame deletion construction
smu_1654ccheckF	CGCTATAATGTCGCTGAC	In-frame deletion construction
smu_1654ccheckR	AGCACAGTTGAGTTCAGC	In-frame deletion construction
smu_1654cupdnR	CTAGCAGCTGACAATTGA TACGGCAACGACTTCATT	In-frame deletion construction
smu_1730cupF	CAG ATGAGTATGAGCGGCATT	In-frame deletion construction
smu_1730cupR	GAGTGTTATTGTTGCTCGG AAGCATCTTTTTCTCCTCCTT	In-frame deletion construction
smu_1730cdnF	GGTATACTACTGACAGCTTC GTTACACGGCTGTAATGT	In-frame deletion construction
smu_1730cdnR	TCAAATTAGCTGTCACATCCT	In-frame deletion construction
smu_1730ccheckF	CTTATTGGTGATGGCACG	In-frame deletion construction
smu_1730ccheckR	ATGGCTTTATAGCACTCG	In-frame deletion construction
smu_1730cupdnR	ACATTACAGCCGTGTAAC AAGCATCTTTTTCTCCTCCTT	In-frame deletion construction
smu_2055upF	CGCAGCCAGACTTCTTCG	In-frame deletion construction
smu_2055upR	GAGTGTTATTGTTGCTCGG CTTTGCTCCTCTAAGTCT	In-frame deletion construction
smu_2055dnF	GGTATACTACTGACAGCTTC TAACCTCGCACTTCGTAT	In-frame deletion construction
smu_2055dnR	CAGCGCTGTCACTGTATG	In-frame deletion construction
smu_2055checkF	CACCATTATCACGAGCAT	In-frame deletion construction
smu_2055checkR	TCCATAGCAACATAAGCG	In-frame deletion construction
smu_2055updnR	ATACGAAGTGCGAGGTTA CTTTGCTCCTCTAAGTCT	In-frame deletion construction
smu_2072cupF	TATGAAGTAGCGACAGTCTTC	In-frame deletion construction
smu_2072cupR	GAGTGTTATTGTTGCTCGG CATAAGAATCCCCTTCAATTC	In-frame deletion construction
smu_2072cdnF	GGTATACTACTGACAGCTTC AGAACTAAGTAAGGGACG	In-frame deletion construction
smu_2072cdnR	TGTGTCACTGTTATCTAGTGA	In-frame deletion construction
smu_2072ccheckF	GAACGTCGCGCCACTGTT	In-frame deletion construction
smu_2072ccheckR	ATCTCTAAAGAACTACTGGCG	In-frame deletion construction
smu_2072cupdnR	CGTCCCTTACTTAGTTCT CATAAGAATCCCCTTCAATTC	In-frame deletion construction
ldhF	CCGAGCAACAATAACACTC	In-frame deletion construction
ermR	GAAGCTGTCAGTAGTATACC	In-frame deletion construction
ldh-F-SacI	ATGATGGTCGACAGAGCCCGAGCAACAATAACA	Overexpression construction
ldh-R	GTTCTAAACATCTCCTTATAA	Overexpression construction
smu_1558c-F	TTATAAGGAGATGTTTAGAACATGGATATATGGACACAG	Overexpression construction
smu_1558c-R-SalI	GCGCGCGAGCTCTTACTCATAACTTTTATCACC	Overexpression construction
