# Supplementary material for: smu_1558c-mediated regulation of growth and biofilm formation in Streptococcus mutans
Source: Front Microbiol. 2025 Jan 17;15:1507928. doi: 10.3389/fmicb.2024.1507928 (PMC11782273; doi:10.3389/fmicb.2024.1507928)
Supplement: SUPPLEMENTARY FIGURE S1 — Growth curves of the GNAT family acetyltransferases gene deficient strains. The growth of UA159 and its derivative mutants (UA159 Δ386::IFDC2, UA159 Δ639::IFDC2, UA159 Δ844::IFDC2, UA159 Δ850::IFDC2, UA159 Δ1072c::IFDC2, UA159 Δ1154c::IFDC2, UA159 Δ1253c::IFDC2, UA159 Δ1392c::IFDC2, UA159 Δ1483c::IFDC2, UA159 Δ1558c::IFDC2, UA159 Δ1654c::IFDC2, UA159 Δ1730c::IFDC2, UA159 Δ2055::IFDC2, and UA159 Δ2072c::IFDC2) was monitored in anaerobic condition for 12 h by measuring OD600 nm at regular intervals. [file Supplementary_file_1.zip › Table S2.xlsx]

## Sheet: Sheet1
Table S2. List of proteins expressed in UA159 Δ1558c
Protein Accession	Description	Fold change (abs)	P value	regulate	significant
G1XVB9	50S ribosomal protein L2 OS=Streptococcus mutans serotype c (strain ATCC 700610 / UA159) OX=210007 GN=rplB PE=3 SV=1	0.937674	0.02553	no change	yes
G1XVC0	50S ribosomal protein L23 OS=Streptococcus mutans serotype c (strain ATCC 700610 / UA159) OX=210007 GN=rplW PE=3 SV=1	0.960861	0.08915	no change	no
Q8DUH3	Putative Clp-like ATP-dependent protease, ATP-binding subunit OS=Streptococcus mutans serotype c (strain ATCC 700610 / UA159) OX=210007 GN=clp PE=4 SV=1	2.70857	7e-06	up	yes
I6L8X7	Putative hexulose-6-phosphate isomerase OS=Streptococcus mutans serotype c (strain ATCC 700610 / UA159) OX=210007 GN=SMU_274 PE=4 SV=1	1.08028	0.006614	no change	yes
I6L8X8	Putative polysaccharide ABC transporter, ATP-binding protein OS=Streptococcus mutans serotype c (strain ATCC 700610 / UA159) OX=210007 GN=rgpD PE=4 SV=1	0.996354	0.6779	no change	no
Q8DSA4	Uncharacterized protein OS=Streptococcus mutans serotype c (strain ATCC 700610 / UA159) OX=210007 GN=SMU_1904c PE=4 SV=1	1.90665	0.000479	up	yes
I6L8Y0	Alkyl hydroperoxide reductase C OS=Streptococcus mutans serotype c (strain ATCC 700610 / UA159) OX=210007 GN=ahpC PE=3 SV=1	0.900818	0.02625	no change	yes
I6L8Y1	Putative hexulose-6-phosphate synthase OS=Streptococcus mutans serotype c (strain ATCC 700610 / UA159) OX=210007 GN=SMU_273 PE=4 SV=1	1.13293	0.002012	no change	yes
I6L8Y2	Putative ABC transporter, ATP-binding protein OS=Streptococcus mutans serotype c (strain ATCC 700610 / UA159) OX=210007 GN=SMU_1927 PE=4 SV=1	1.17752	0.000214	no change	yes
I6L8Y3	Putative transcriptional regulator repressor of the trehalose operon OS=Streptococcus mutans serotype c (strain ATCC 700610 / UA159) OX=210007 GN=treR PE=4 SV=1	1.08523	0.004695	no change	yes
I6L8Y4	Putative peptidase OS=Streptococcus mutans serotype c (strain ATCC 700610 / UA159) OX=210007 GN=pepO PE=4 SV=1	0.955158	0.05583	no change	no
I6L8Y5	Uncharacterized protein OS=Streptococcus mutans serotype c (strain ATCC 700610 / UA159) OX=210007 GN=satD PE=4 SV=1	1.16667	0.002991	no change	yes
I6L8Y6	Regulator of sorbitol operon OS=Streptococcus mutans serotype c (strain ATCC 700610 / UA159) OX=210007 GN=SMU_309 PE=4 SV=1	1.0033	0.91	no change	no
I6L8Y7	Putative trehalose-6-phosphate hydrolase TreA OS=Streptococcus mutans serotype c (strain ATCC 700610 / UA159) OX=210007 GN=treA PE=3 SV=1	1.15432	0.000894	no change	yes
I6L8Y8	Uncharacterized protein OS=Streptococcus mutans serotype c (strain ATCC 700610 / UA159) OX=210007 GN=SMU_1936c PE=4 SV=1	1.06	0.3283	no change	no
I6L8Y9	Putative ABC transporter, permease protein OS=Streptococcus mutans serotype c (strain ATCC 700610 / UA159) OX=210007 GN=SMU_1938c PE=3 SV=1	0.973812	0.2692	no change	no
I6L8Z0	Protein DltB OS=Streptococcus mutans serotype c (strain ATCC 700610 / UA159) OX=210007 GN=dltB PE=3 SV=1	0.903558	0.04929	no change	yes
I6L8Z1	Putative hemolysin OS=Streptococcus mutans serotype c (strain ATCC 700610 / UA159) OX=210007 GN=hlyX PE=3 SV=1	0.991176	0.7411	no change	no
I6L8Z3	Response regulator GcrR for glucan-binding protein C OS=Streptococcus mutans serotype c (strain ATCC 700610 / UA159) OX=210007 GN=gcrR PE=4 SV=1	0.936364	0.003789	no change	yes
I6L8Z4	Transport permease protein OS=Streptococcus mutans serotype c (strain ATCC 700610 / UA159) OX=210007 GN=rgpC PE=3 SV=1	0.994083	0.5515	no change	no
I6L8Z5	Putative response regulator CovR VicR-like protein OS=Streptococcus mutans serotype c (strain ATCC 700610 / UA159) OX=210007 GN=covR PE=4 SV=1	1.05141	0.001145	no change	yes
P11701	Levansucrase OS=Streptococcus mutans serotype c (strain ATCC 700610 / UA159) OX=210007 GN=ftf PE=3 SV=2	1.78857	7.1e-05	up	yes
I6L8Z7	Uncharacterized protein OS=Streptococcus mutans serotype c (strain ATCC 700610 / UA159) OX=210007 GN=SMU_832 PE=4 SV=1	1.02892	0.4026	no change	no
I6L8Z8	Sorbitol-6-phosphate 2-dehydrogenase OS=Streptococcus mutans serotype c (strain ATCC 700610 / UA159) OX=210007 GN=SMU_308 PE=3 SV=1	1.04741	0.05077	no change	no
I6L8Z9	Uncharacterized protein OS=Streptococcus mutans serotype c (strain ATCC 700610 / UA159) OX=210007 GN=SMU_1925c PE=4 SV=1	1.0378	0.004513	no change	yes
I6L900	Uncharacterized protein OS=Streptococcus mutans serotype c (strain ATCC 700610 / UA159) OX=210007 GN=SMU_756 PE=4 SV=1	0.992068	0.6375	no change	no
I6L901	Putative ABC transporter, permease protein OS=Streptococcus mutans serotype c (strain ATCC 700610 / UA159) OX=210007 GN=SMU_1007 PE=3 SV=1	0.984503	0.8683	no change	no
I6L902	Uncharacterized protein OS=Streptococcus mutans serotype c (strain ATCC 700610 / UA159) OX=210007 GN=SMU_1933c PE=4 SV=1	0.9593	0.002277	no change	yes
I6L903	Putative histidine kinase OS=Streptococcus mutans serotype c (strain ATCC 700610 / UA159) OX=210007 GN=SMU_1009 PE=4 SV=1	1.00395	0.8044	no change	no
I6L904	Glyco_trans_2-like domain-containing protein OS=Streptococcus mutans serotype c (strain ATCC 700610 / UA159) OX=210007 GN=SMU_834 PE=4 SV=1	1.1169	0.004743	no change	yes
I6L905	Putative PTS system, trehalose-specific IIABC component OS=Streptococcus mutans serotype c (strain ATCC 700610 / UA159) OX=210007 GN=pttB PE=4 SV=1	1.07768	0.001376	no change	yes
I6L906	Putative L-ribulose 5-phosphate 4-epimerase OS=Streptococcus mutans serotype c (strain ATCC 700610 / UA159) OX=210007 GN=SMU_275 PE=4 SV=1	1.17278	0.00293	no change	yes
I6L907	Putative sortase OS=Streptococcus mutans serotype c (strain ATCC 700610 / UA159) OX=210007 GN=srtA PE=4 SV=1	1.10173	0.002146	no change	yes
I6L908	Putative permease OS=Streptococcus mutans serotype c (strain ATCC 700610 / UA159) OX=210007 GN=SMU_1694c PE=3 SV=1	1.1746	0.01093	no change	yes
I6L909	Isochorismatase domain-containing protein OS=Streptococcus mutans serotype c (strain ATCC 700610 / UA159) OX=210007 GN=SMU_326 PE=4 SV=1	1.03842	0.07309	no change	no
I6L910	Putative PTS system, enzyme IIB component OS=Streptococcus mutans serotype c (strain ATCC 700610 / UA159) OX=210007 GN=ptxB PE=4 SV=1	1.1769	0.05903	no change	no
I6L911	Uncharacterized protein OS=Streptococcus mutans serotype c (strain ATCC 700610 / UA159) OX=210007 GN=SMU_305 PE=4 SV=1	1.10947	0.008983	no change	yes
I6L912	Putative amino acid binding protein OS=Streptococcus mutans serotype c (strain ATCC 700610 / UA159) OX=210007 GN=SMU_1942c PE=4 SV=1	0.865883	0.001386	no change	yes
I6L913	FeS_assembly_P domain-containing protein OS=Streptococcus mutans serotype c (strain ATCC 700610 / UA159) OX=210007 GN=SMU_823 PE=4 SV=1	1.02088	0.5437	no change	no
I6L915	PTS system, sorbitol phosphotransferase enzyme IIBC OS=Streptococcus mutans serotype c (strain ATCC 700610 / UA159) OX=210007 GN=SMU_312 PE=4 SV=1	1.0157	0.8401	no change	no
I6L916	Putative peptidase, AtmC ArgE/DapE/Acy1 family protein OS=Streptococcus mutans serotype c (strain ATCC 700610 / UA159) OX=210007 GN=SMU_1940c PE=4 SV=1	0.940163	0.1002	no change	no
I6L917	Putative copper chaperone OS=Streptococcus mutans serotype c (strain ATCC 700610 / UA159) OX=210007 GN=copZ PE=4 SV=1	1.01524	0.659	no change	no
Q8DW19	Putrescine carbamoyltransferase OS=Streptococcus mutans serotype c (strain ATCC 700610 / UA159) OX=210007 GN=ptcA PE=1 SV=1	1.75825	2.9e-05	up	yes
I6L920	NADH oxidase (H2O-forming) OS=Streptococcus mutans serotype c (strain ATCC 700610 / UA159) OX=210007 GN=naoX PE=4 SV=1	1.15612	0.004414	no change	yes
I6L921	Exodeoxyribonuclease III OS=Streptococcus mutans serotype c (strain ATCC 700610 / UA159) OX=210007 GN=exoA PE=3 SV=1	1.00899	0.8065	no change	no
I6L922	NADH oxidase/alkyl hydroperoxidase reductase peroxide-forming OS=Streptococcus mutans serotype c (strain ATCC 700610 / UA159) OX=210007 GN=SMU_765 PE=3 SV=1	0.967515	0.3998	no change	no
I6L923	Putative metal-dependent transcriptional regulator OS=Streptococcus mutans serotype c (strain ATCC 700610 / UA159) OX=210007 GN=sloR PE=3 SV=1	1.14995	0.0032	no change	yes
I6L924	PTS system, sorbitol (Glucitol) phosphotransferase enzyme IIC2 OS=Streptococcus mutans serotype c (strain ATCC 700610 / UA159) OX=210007 GN=SMU_311 PE=4 SV=1	0.878723	0.1268	no change	no
Q8DVN8	Putative (R)-2-hydroxyglutaryl-CoA dehydratase activator-related protein OS=Streptococcus mutans serotype c (strain ATCC 700610 / UA159) OX=210007 GN=SMU_438c PE=3 SV=1	1.71166	0.000306	up	yes
I6L926	Putative cytoplasmic membrane protein LemA-like protein OS=Streptococcus mutans serotype c (strain ATCC 700610 / UA159) OX=210007 GN=lemA PE=3 SV=1	0.919189	0.02622	no change	yes
I6L927	Lipoprotein OS=Streptococcus mutans serotype c (strain ATCC 700610 / UA159) OX=210007 GN=atmB PE=1 SV=1	0.981465	0.2097	no change	no
Q8DW20	AguR protein OS=Streptococcus mutans serotype c (strain ATCC 700610 / UA159) OX=210007 GN=aguR PE=4 SV=1	1.68456	0.00079	up	yes
I6L930	UTP--glucose-1-phosphate uridylyltransferase OS=Streptococcus mutans serotype c (strain ATCC 700610 / UA159) OX=210007 GN=SMU_322c PE=3 SV=1	1.05892	0.02008	no change	yes
O06940	Heat-inducible transcription repressor HrcA OS=Streptococcus mutans serotype c (strain ATCC 700610 / UA159) OX=210007 GN=hrcA PE=3 SV=3	1.04743	0.04899	no change	yes
O06941	Protein GrpE OS=Streptococcus mutans serotype c (strain ATCC 700610 / UA159) OX=210007 GN=grpE PE=3 SV=2	0.983745	0.3871	no change	no
O06942	Chaperone protein DnaK OS=Streptococcus mutans serotype c (strain ATCC 700610 / UA159) OX=210007 GN=dnaK PE=2 SV=2	0.97764	0.005498	no change	yes
O07329	Catabolite control protein A OS=Streptococcus mutans serotype c (strain ATCC 700610 / UA159) OX=210007 GN=ccpA PE=3 SV=2	1.09987	0.002049	no change	yes
O33662	RNA polymerase sigma factor SigA OS=Streptococcus mutans serotype c (strain ATCC 700610 / UA159) OX=210007 GN=sigA PE=3 SV=1	0.986871	0.4412	no change	no
O68575	Pyruvate formate-lyase-activating enzyme OS=Streptococcus mutans serotype c (strain ATCC 700610 / UA159) OX=210007 GN=act PE=3 SV=1	1.08846	0.05032	no change	no
O68579	Probable manganese-dependent inorganic pyrophosphatase OS=Streptococcus mutans serotype c (strain ATCC 700610 / UA159) OX=210007 GN=ppaC PE=1 SV=1	1.0071	0.4697	no change	no
O69155	Tyrosine recombinase XerS OS=Streptococcus mutans serotype c (strain ATCC 700610 / UA159) OX=210007 GN=xerS PE=3 SV=2	0.979898	0.1731	no change	no
O70055	D-alanyl carrier protein OS=Streptococcus mutans serotype c (strain ATCC 700610 / UA159) OX=210007 GN=dltC PE=3 SV=1	0.942058	0.1141	no change	no
P05428	Methylenetetrahydrofolate--tRNA-(uracil-5-)-methyltransferase TrmFO OS=Streptococcus mutans serotype c (strain ATCC 700610 / UA159) OX=210007 GN=trmFO PE=3 SV=2	0.955833	0.004395	no change	yes
Q8DT67	Putative acetyltransferase OS=Streptococcus mutans serotype c (strain ATCC 700610 / UA159) OX=210007 GN=SMU_1511c PE=1 SV=1	1.61909	1e-05	up	yes
P09738	Superoxide dismutase [Mn/Fe] OS=Streptococcus mutans serotype c (strain ATCC 700610 / UA159) OX=210007 GN=sodA PE=1 SV=3	0.91461	0.02059	no change	yes
Q8DS99	Uncharacterized protein OS=Streptococcus mutans serotype c (strain ATCC 700610 / UA159) OX=210007 GN=SMU_1909c PE=4 SV=1	1.61526	0.0383	up	yes
P10539	Aspartate-semialdehyde dehydrogenase OS=Streptococcus mutans serotype c (strain ATCC 700610 / UA159) OX=210007 GN=asd PE=3 SV=2	1.00806	0.552	no change	no
P11000	Wall-associated protein OS=Streptococcus mutans serotype c (strain ATCC 700610 / UA159) OX=210007 GN=wapA PE=3 SV=2	1.1325	0.006592	no change	yes
Q8DT39	Uncharacterized protein OS=Streptococcus mutans serotype c (strain ATCC 700610 / UA159) OX=210007 GN=SMU_1555c PE=4 SV=1	1.45345	0.002005	up	yes
P12655	PTS system sucrose-specific EIIBCA component OS=Streptococcus mutans serotype c (strain ATCC 700610 / UA159) OX=210007 GN=scrA PE=4 SV=1	0.985724	0.2428	no change	no
Q8DS77	Uncharacterized protein OS=Streptococcus mutans serotype c (strain ATCC 700610 / UA159) OX=210007 GN=SMU_1956c PE=4 SV=1	1.42641	0.000878	up	yes
P13522	Sucrose-6-phosphate hydrolase OS=Streptococcus mutans serotype c (strain ATCC 700610 / UA159) OX=210007 GN=scrB PE=3 SV=3	1.16964	0.000134	no change	yes
Q8DWB9	Aldehyde-alcohol dehydrogenase OS=Streptococcus mutans serotype c (strain ATCC 700610 / UA159) OX=210007 GN=adhE PE=3 SV=1	1.40993	2.4e-05	up	yes
Q8DS98	Uncharacterized protein OS=Streptococcus mutans serotype c (strain ATCC 700610 / UA159) OX=210007 GN=SMU_1910c PE=4 SV=1	1.3895	0.001254	up	yes
P26421	Tagatose-6-phosphate kinase OS=Streptococcus mutans serotype c (strain ATCC 700610 / UA159) OX=210007 GN=lacC PE=3 SV=1	1.04567	0.3119	no change	no
P26422	Lactose phosphotransferase system repressor OS=Streptococcus mutans serotype c (strain ATCC 700610 / UA159) OX=210007 GN=lacR PE=4 SV=2	1.04876	0.0374	no change	yes
P26423	Galactose-6-phosphate isomerase subunit LacA OS=Streptococcus mutans serotype c (strain ATCC 700610 / UA159) OX=210007 GN=lacA PE=3 SV=1	1.07966	0.0845	no change	no
P26424	Galactose-6-phosphate isomerase subunit LacB OS=Streptococcus mutans serotype c (strain ATCC 700610 / UA159) OX=210007 GN=lacB PE=3 SV=2	1.03989	0.4457	no change	no
P26425	Tagatose 1,6-diphosphate aldolase 1 OS=Streptococcus mutans serotype c (strain ATCC 700610 / UA159) OX=210007 GN=lacD1 PE=3 SV=2	1.06807	0.1203	no change	no
P26426	PTS system lactose-specific EIIA component OS=Streptococcus mutans serotype c (strain ATCC 700610 / UA159) OX=210007 GN=lacF PE=3 SV=1	1.19962	0.004695	no change	yes
P27624	Protein RecA OS=Streptococcus mutans serotype c (strain ATCC 700610 / UA159) OX=210007 GN=recA PE=3 SV=3	0.895738	0.000791	no change	yes
P27756	Alpha-galactosidase OS=Streptococcus mutans serotype c (strain ATCC 700610 / UA159) OX=210007 GN=aga PE=3 SV=3	0.997062	0.8954	no change	no
P29337	Biotin carboxyl carrier protein OS=Streptococcus mutans serotype c (strain ATCC 700610 / UA159) OX=210007 GN=bcc PE=3 SV=2	1.05576	0.0716	no change	no
P34001	Uncharacterized protein SMU_988 OS=Streptococcus mutans serotype c (strain ATCC 700610 / UA159) OX=210007 GN=SMU_988 PE=3 SV=2	0.998071	0.9586	no change	no
P37214	GTPase Era OS=Streptococcus mutans serotype c (strain ATCC 700610 / UA159) OX=210007 GN=era PE=1 SV=2	0.942	0.000431	no change	yes
P45595	Phosphoenolpyruvate-protein phosphotransferase OS=Streptococcus mutans serotype c (strain ATCC 700610 / UA159) OX=210007 GN=ptsI PE=3 SV=2	1.049	0.003618	no change	yes
P45596	Phosphocarrier protein HPr OS=Streptococcus mutans serotype c (strain ATCC 700610 / UA159) OX=210007 GN=ptsH PE=1 SV=3	1.0395	0.5056	no change	no
P48853	30S ribosomal protein S10 OS=Streptococcus mutans serotype c (strain ATCC 700610 / UA159) OX=210007 GN=rpsJ PE=3 SV=1	0.951227	0.06355	no change	no
P49331	Glucosyltransferase-S OS=Streptococcus mutans serotype c (strain ATCC 700610 / UA159) OX=210007 GN=gtfD PE=3 SV=3	1.0473	0.009651	no change	yes
P50976	PTS system lactose-specific EIICB component OS=Streptococcus mutans serotype c (strain ATCC 700610 / UA159) OX=210007 GN=lacE PE=3 SV=1	1.11677	0.000725	no change	yes
P50978	6-phospho-beta-galactosidase OS=Streptococcus mutans serotype c (strain ATCC 700610 / UA159) OX=210007 GN=lacG PE=3 SV=2	1.18471	0.000244	no change	yes
P55045	Formamidopyrimidine-DNA glycosylase OS=Streptococcus mutans serotype c (strain ATCC 700610 / UA159) OX=210007 GN=mutM PE=3 SV=4	1.05	0.2611	no change	no
P59125	30S ribosomal protein S5 OS=Streptococcus mutans serotype c (strain ATCC 700610 / UA159) OX=210007 GN=rpsE PE=3 SV=1	0.96037	0.09979	no change	no
P59133	30S ribosomal protein S4 OS=Streptococcus mutans serotype c (strain ATCC 700610 / UA159) OX=210007 GN=rpsD PE=3 SV=1	0.951043	0.002959	no change	yes
P59154	UPF0223 protein SMU_1141c OS=Streptococcus mutans serotype c (strain ATCC 700610 / UA159) OX=210007 GN=SMU_1141c PE=3 SV=1	0.951171	0.2619	no change	no
P59156	Ribosomal RNA small subunit methyltransferase A OS=Streptococcus mutans serotype c (strain ATCC 700610 / UA159) OX=210007 GN=rsmA PE=3 SV=1	1.07505	0.001811	no change	yes
P59161	2,3-bisphosphoglycerate-dependent phosphoglycerate mutase OS=Streptococcus mutans serotype c (strain ATCC 700610 / UA159) OX=210007 GN=gpmA PE=3 SV=1	0.991851	0.6945	no change	no
P59167	30S ribosomal protein S12 OS=Streptococcus mutans serotype c (strain ATCC 700610 / UA159) OX=210007 GN=rpsL PE=3 SV=1	0.972576	0.2516	no change	no
P59186	30S ribosomal protein S3 OS=Streptococcus mutans serotype c (strain ATCC 700610 / UA159) OX=210007 GN=rpsC PE=3 SV=1	0.895567	0.007257	no change	yes
P59255	Glycerol-3-phosphate acyltransferase OS=Streptococcus mutans serotype c (strain ATCC 700610 / UA159) OX=210007 GN=plsY PE=3 SV=1	0.93002	0.0218	no change	yes
P59311	N-acetyl-gamma-glutamyl-phosphate reductase OS=Streptococcus mutans serotype c (strain ATCC 700610 / UA159) OX=210007 GN=argC PE=3 SV=1	0.985626	0.6313	no change	no
P59378	30S ribosomal protein S11 OS=Streptococcus mutans serotype c (strain ATCC 700610 / UA159) OX=210007 GN=rpsK PE=3 SV=1	0.938114	0.1337	no change	no
P59388	GTP-sensing transcriptional pleiotropic repressor CodY OS=Streptococcus mutans serotype c (strain ATCC 700610 / UA159) OX=210007 GN=codY PE=3 SV=1	1.11058	0.02017	no change	yes
P66308	50S ribosomal protein L36 OS=Streptococcus mutans serotype c (strain ATCC 700610 / UA159) OX=210007 GN=rpmJ PE=3 SV=1	1.00688	0.757	no change	no
P66474	30S ribosomal protein S18 OS=Streptococcus mutans serotype c (strain ATCC 700610 / UA159) OX=210007 GN=rpsR PE=3 SV=1	0.930957	0.01133	no change	yes
P66531	30S ribosomal protein S21 OS=Streptococcus mutans serotype c (strain ATCC 700610 / UA159) OX=210007 GN=rpsU PE=3 SV=1	0.965947	0.05697	no change	no
P72477	Putative ABC transporter ATP-binding protein OS=Streptococcus mutans serotype c (strain ATCC 700610 / UA159) OX=210007 GN=abcX PE=3 SV=2	1.01586	0.1163	no change	no
P72478	Adenylosuccinate lyase OS=Streptococcus mutans serotype c (strain ATCC 700610 / UA159) OX=210007 GN=purB PE=3 SV=2	1.06857	0.000642	no change	yes
P72479	Oligopeptide transport ATP-binding protein OppF OS=Streptococcus mutans serotype c (strain ATCC 700610 / UA159) OX=210007 GN=oppF PE=3 SV=2	1.10376	0.001769	no change	yes
P72481	UvrABC system protein A OS=Streptococcus mutans serotype c (strain ATCC 700610 / UA159) OX=210007 GN=uvrA PE=3 SV=2	1.01523	0.1933	no change	no
P72482	Phosphatidylglycerol--prolipoprotein diacylglyceryl transferase OS=Streptococcus mutans serotype c (strain ATCC 700610 / UA159) OX=210007 GN=lgt PE=3 SV=3	0.976831	0.2936	no change	no
P72483	Elongation factor Tu OS=Streptococcus mutans serotype c (strain ATCC 700610 / UA159) OX=210007 GN=tuf PE=3 SV=2	0.944554	0.01554	no change	yes
P72484	Triosephosphate isomerase OS=Streptococcus mutans serotype c (strain ATCC 700610 / UA159) OX=210007 GN=tpiA PE=3 SV=2	0.959555	0.003602	no change	yes
P95778	Glucose-1-phosphate thymidylyltransferase OS=Streptococcus mutans serotype c (strain ATCC 700610 / UA159) OX=210007 GN=rmlA PE=3 SV=1	1.125	0.00145	no change	yes
P95780	dTDP-glucose 4,6-dehydratase OS=Streptococcus mutans serotype c (strain ATCC 700610 / UA159) OX=210007 GN=rmlB PE=1 SV=2	1.03083	0.0698	no change	no
P95781	8-oxo-dGTP diphosphatase OS=Streptococcus mutans serotype c (strain ATCC 700610 / UA159) OX=210007 GN=mutX PE=3 SV=2	0.990144	0.7356	no change	no
P95783	ATP synthase subunit c OS=Streptococcus mutans serotype c (strain ATCC 700610 / UA159) OX=210007 GN=atpE PE=3 SV=1	1.13078	0.08194	no change	no
P95784	ATP synthase subunit a OS=Streptococcus mutans serotype c (strain ATCC 700610 / UA159) OX=210007 GN=atpB PE=3 SV=1	1.05657	0.1294	no change	no
P95785	ATP synthase subunit b OS=Streptococcus mutans serotype c (strain ATCC 700610 / UA159) OX=210007 GN=atpF PE=3 SV=2	1.07018	0.02678	no change	yes
P95786	ATP synthase subunit delta OS=Streptococcus mutans serotype c (strain ATCC 700610 / UA159) OX=210007 GN=atpH PE=3 SV=2	1.02567	0.1054	no change	no
P95787	ATP synthase subunit alpha OS=Streptococcus mutans serotype c (strain ATCC 700610 / UA159) OX=210007 GN=atpA PE=3 SV=1	1.02924	0.1327	no change	no
P95788	ATP synthase gamma chain OS=Streptococcus mutans serotype c (strain ATCC 700610 / UA159) OX=210007 GN=atpG PE=3 SV=2	1.02627	0.07946	no change	no
P95789	ATP synthase subunit beta OS=Streptococcus mutans serotype c (strain ATCC 700610 / UA159) OX=210007 GN=atpD PE=3 SV=3	1.07009	0.001859	no change	yes
P95790	ATP synthase epsilon chain OS=Streptococcus mutans serotype c (strain ATCC 700610 / UA159) OX=210007 GN=atpC PE=3 SV=1	1.1097	0.007724	no change	yes
P95803	D-alanine--D-alanine ligase OS=Streptococcus mutans serotype c (strain ATCC 700610 / UA159) OX=210007 GN=ddl PE=1 SV=2	1.04287	0.006209	no change	yes
P96468	UPF0122 protein SMU_1061 OS=Streptococcus mutans serotype c (strain ATCC 700610 / UA159) OX=210007 GN=ylxM PE=3 SV=1	0.925389	0.01077	no change	yes
P96993	Galactokinase OS=Streptococcus mutans serotype c (strain ATCC 700610 / UA159) OX=210007 GN=galK PE=3 SV=2	1.15873	4.6e-05	no change	yes
P96994	Galactose-1-phosphate uridylyltransferase OS=Streptococcus mutans serotype c (strain ATCC 700610 / UA159) OX=210007 GN=galT PE=3 SV=2	1.0951	0.04785	no change	yes
P96995	UDP-glucose 4-epimerase OS=Streptococcus mutans serotype c (strain ATCC 700610 / UA159) OX=210007 GN=galE PE=3 SV=2	1.13078	0.000356	no change	yes
Q8DS73	Putative PTS system, sugar-specific enzyme IIA component OS=Streptococcus mutans serotype c (strain ATCC 700610 / UA159) OX=210007 GN=SMU_1961c PE=4 SV=1	1.38745	0.000135	up	yes
Q00750	Multiple sugar-binding transport system permease protein MsmF OS=Streptococcus mutans serotype c (strain ATCC 700610 / UA159) OX=210007 GN=msmF PE=3 SV=2	1.14369	0.006474	no change	yes
Q00751	Multiple sugar-binding transport system permease protein MsmG OS=Streptococcus mutans serotype c (strain ATCC 700610 / UA159) OX=210007 GN=msmG PE=3 SV=1	1.00616	0.9266	no change	no
Q00752	Multiple sugar-binding transport ATP-binding protein MsmK OS=Streptococcus mutans serotype c (strain ATCC 700610 / UA159) OX=210007 GN=msmK PE=3 SV=1	1.14966	0.001706	no change	yes
Q00753	Msm operon regulatory protein OS=Streptococcus mutans serotype c (strain ATCC 700610 / UA159) OX=210007 GN=msmR PE=4 SV=2	1.03475	0.2467	no change	no
Q02418	Mannitol-1-phosphate 5-dehydrogenase OS=Streptococcus mutans serotype c (strain ATCC 700610 / UA159) OX=210007 GN=mtlD PE=3 SV=2	1.11759	0.000755	no change	yes
Q02419	Protein YjdM OS=Streptococcus mutans serotype c (strain ATCC 700610 / UA159) OX=210007 GN=yjdM PE=3 SV=2	0.962151	0.038	no change	yes
Q02420	Mannitol-specific phosphotransferase enzyme IIA component OS=Streptococcus mutans serotype c (strain ATCC 700610 / UA159) OX=210007 GN=mtlF PE=3 SV=1	1.06356	0.239	no change	no
Q02425	Putative transcriptional regulator MtlR OS=Streptococcus mutans serotype c (strain ATCC 700610 / UA159) OX=210007 GN=mtlR PE=3 SV=3	0.972628	0.09841	no change	no
Q03174	Fructan beta-fructosidase OS=Streptococcus mutans serotype c (strain ATCC 700610 / UA159) OX=210007 GN=fruA PE=2 SV=2	1.16159	0.000387	no change	yes
Q07211	Fructokinase OS=Streptococcus mutans serotype c (strain ATCC 700610 / UA159) OX=210007 GN=scrK PE=3 SV=2	1.02783	0.1187	no change	no
Q53526	D-alanine--D-alanyl carrier protein ligase OS=Streptococcus mutans serotype c (strain ATCC 700610 / UA159) OX=210007 GN=dltA PE=3 SV=4	1.02182	0.2958	no change	no
Q54430	Sucrose operon repressor OS=Streptococcus mutans serotype c (strain ATCC 700610 / UA159) OX=210007 GN=scrR PE=4 SV=2	1.15941	0.001147	no change	yes
Q54431	Signal recognition particle protein OS=Streptococcus mutans serotype c (strain ATCC 700610 / UA159) OX=210007 GN=ffh PE=3 SV=3	1.02868	0.03428	no change	yes
Q54433	Probable phosphopantothenoylcysteine decarboxylase OS=Streptococcus mutans serotype c (strain ATCC 700610 / UA159) OX=210007 GN=coaC PE=3 SV=2	1.14356	0.004796	no change	yes
Q8DT38	Methionine aminopeptidase OS=Streptococcus mutans serotype c (strain ATCC 700610 / UA159) OX=210007 GN=ampM PE=3 SV=1	1.38111	6.6e-05	up	yes
Q59925	Formate--tetrahydrofolate ligase OS=Streptococcus mutans serotype c (strain ATCC 700610 / UA159) OX=210007 GN=fhs PE=3 SV=2	0.876083	0.000369	no change	yes
Q59928	Acetylornithine aminotransferase OS=Streptococcus mutans serotype c (strain ATCC 700610 / UA159) OX=210007 GN=argD PE=3 SV=2	1.07895	0.2481	no change	no
Q59931	NADP-dependent glyceraldehyde-3-phosphate dehydrogenase OS=Streptococcus mutans serotype c (strain ATCC 700610 / UA159) OX=210007 GN=gapN PE=1 SV=2	0.875818	4.8e-05	no change	yes
Q59934	Formate acetyltransferase OS=Streptococcus mutans serotype c (strain ATCC 700610 / UA159) OX=210007 GN=pfl PE=3 SV=2	0.871415	0.01676	no change	yes
Q59935	Mannose-6-phosphate isomerase OS=Streptococcus mutans serotype c (strain ATCC 700610 / UA159) OX=210007 GN=pmi PE=3 SV=2	1.09726	0.01451	no change	yes
Q59938	Aconitate hydratase A OS=Streptococcus mutans serotype c (strain ATCC 700610 / UA159) OX=210007 GN=acn PE=3 SV=2	1.06527	0.004392	no change	yes
Q59939	Citrate synthase OS=Streptococcus mutans serotype c (strain ATCC 700610 / UA159) OX=210007 GN=citZ PE=3 SV=2	1.11713	0.00016	no change	yes
Q59940	Isocitrate dehydrogenase [NADP] OS=Streptococcus mutans serotype c (strain ATCC 700610 / UA159) OX=210007 GN=icd PE=3 SV=2	1.07334	0.008622	no change	yes
Q7ZAK8	Segregation and condensation protein A OS=Streptococcus mutans serotype c (strain ATCC 700610 / UA159) OX=210007 GN=scpA PE=3 SV=1	1.0027	0.8823	no change	no
Q7ZAK9	Segregation and condensation protein B OS=Streptococcus mutans serotype c (strain ATCC 700610 / UA159) OX=210007 GN=scpB PE=3 SV=1	0.963131	0.3569	no change	no
Q7ZAL0	Chromosome partition protein Smc OS=Streptococcus mutans serotype c (strain ATCC 700610 / UA159) OX=210007 GN=smc PE=3 SV=1	0.951006	0.001616	no change	yes
Q8CM14	Putative ABC transporter ATP-binding protein OS=Streptococcus mutans serotype c (strain ATCC 700610 / UA159) OX=210007 GN=SMU_1348c PE=4 SV=1	0.989331	0.6373	no change	no
Q8CMD5	Uncharacterized protein OS=Streptococcus mutans serotype c (strain ATCC 700610 / UA159) OX=210007 GN=SMU_1379 PE=4 SV=1	0.959003	0.03404	no change	yes
Q8CVC3	Carbonic anhydrase OS=Streptococcus mutans serotype c (strain ATCC 700610 / UA159) OX=210007 GN=cah PE=3 SV=1	0.868071	0.000727	no change	yes
Q8CVC4	Glucanase OS=Streptococcus mutans serotype c (strain ATCC 700610 / UA159) OX=210007 GN=SMU_1432c PE=3 SV=1	1.08841	0.00369	no change	yes
Q8DS76	Putative PTS system, mannose-specific IID component OS=Streptococcus mutans serotype c (strain ATCC 700610 / UA159) OX=210007 GN=SMU_1957 PE=4 SV=1	1.37648	0.00036	up	yes
Q8CVC6	Foldase protein PrsA OS=Streptococcus mutans serotype c (strain ATCC 700610 / UA159) OX=210007 GN=prsA PE=3 SV=1	0.946291	0.00405	no change	yes
Q8DS75	Putative PTS system, mannose-specific IIC component OS=Streptococcus mutans serotype c (strain ATCC 700610 / UA159) OX=210007 GN=SMU_1958c PE=4 SV=1	1.36513	0.001028	up	yes
Q8CVC8	Putative bacteriocin peptide OS=Streptococcus mutans serotype c (strain ATCC 700610 / UA159) OX=210007 GN=SMU_299c PE=3 SV=1	1.10335	0.1032	no change	no
Q8CWW2	Histidine--tRNA ligase OS=Streptococcus mutans serotype c (strain ATCC 700610 / UA159) OX=210007 GN=hisS PE=3 SV=1	0.981046	0.2585	no change	no
Q8CWW3	Holliday junction ATP-dependent DNA helicase RuvA OS=Streptococcus mutans serotype c (strain ATCC 700610 / UA159) OX=210007 GN=ruvA PE=3 SV=1	0.90761	0.00772	no change	yes
Q8CWW4	Coproporphyrin III ferrochelatase OS=Streptococcus mutans serotype c (strain ATCC 700610 / UA159) OX=210007 GN=cpfC PE=3 SV=1	1.1399	0.008917	no change	yes
Q8CWW5	10 kDa chaperonin OS=Streptococcus mutans serotype c (strain ATCC 700610 / UA159) OX=210007 GN=groS PE=3 SV=1	0.89181	0.001205	no change	yes
Q8CWW6	60 kDa chaperonin OS=Streptococcus mutans serotype c (strain ATCC 700610 / UA159) OX=210007 GN=groL PE=3 SV=1	0.920727	0.001079	no change	yes
Q8CWW7	Putative DNA replication protein primosome component (Helicase loader) OS=Streptococcus mutans serotype c (strain ATCC 700610 / UA159) OX=210007 GN=dnaI PE=4 SV=1	0.901965	0.001384	no change	yes
Q8CWW8	Malonyl CoA-acyl carrier protein transacylase OS=Streptococcus mutans serotype c (strain ATCC 700610 / UA159) OX=210007 GN=fabD PE=3 SV=1	0.882823	0.000427	no change	yes
Q8DVU8	Putative hydrolase SMU_367 OS=Streptococcus mutans serotype c (strain ATCC 700610 / UA159) OX=210007 GN=SMU_367 PE=3 SV=1	1.35671	0.000325	up	yes
Q8CWX0	Glycogen synthase OS=Streptococcus mutans serotype c (strain ATCC 700610 / UA159) OX=210007 GN=glgA PE=3 SV=1	1.19338	0.000342	no change	yes
Q8CWX1	Phenylalanine--tRNA ligase alpha subunit OS=Streptococcus mutans serotype c (strain ATCC 700610 / UA159) OX=210007 GN=pheS PE=3 SV=1	1.14789	4e-06	no change	yes
Q8DT03	Putative PTS system, cellobiose-specific IIA component OS=Streptococcus mutans serotype c (strain ATCC 700610 / UA159) OX=210007 GN=ptcA PE=1 SV=1	1.3518	0.01297	up	yes
Q8CWX3	Putative cell division protein (Cell shape determining protein) OS=Streptococcus mutans serotype c (strain ATCC 700610 / UA159) OX=210007 GN=SMU_1279c PE=4 SV=1	1.08037	0.1158	no change	no
Q8CWX4	UvrABC system protein C OS=Streptococcus mutans serotype c (strain ATCC 700610 / UA159) OX=210007 GN=uvrC PE=3 SV=1	0.989152	0.3979	no change	no
Q8CWX5	Putative sodium/amino acid (Alanine) symporter OS=Streptococcus mutans serotype c (strain ATCC 700610 / UA159) OX=210007 GN=SMU_1175 PE=3 SV=1	0.883191	0.018	no change	yes
Q8CWX6	5-methyltetrahydropteroyltriglutamate--homocysteine methyltransferase OS=Streptococcus mutans serotype c (strain ATCC 700610 / UA159) OX=210007 GN=metE PE=1 SV=1	1.14073	0.000485	no change	yes
Q8CWX7	UvrABC system protein B OS=Streptococcus mutans serotype c (strain ATCC 700610 / UA159) OX=210007 GN=uvrB PE=3 SV=1	1.01401	0.3584	no change	no
Q8CWX8	Signal recognition particle receptor FtsY OS=Streptococcus mutans serotype c (strain ATCC 700610 / UA159) OX=210007 GN=ftsY PE=3 SV=1	1.13254	0.000465	no change	yes
Q8CWX9	Peptidase T OS=Streptococcus mutans serotype c (strain ATCC 700610 / UA159) OX=210007 GN=pepT PE=3 SV=1	1.02846	0.176	no change	no
Q8CWY0	Alanine--tRNA ligase OS=Streptococcus mutans serotype c (strain ATCC 700610 / UA159) OX=210007 GN=alaS PE=3 SV=1	0.987039	0.244	no change	no
Q8CWY1	Formate acetyltransferase (Pyruvate formate-lyase 2) OS=Streptococcus mutans serotype c (strain ATCC 700610 / UA159) OX=210007 GN=pfl2 PE=4 SV=1	0.911361	0.09993	no change	no
Q8CWY2	Putative polyribonucleotide nucleotidyltransferase (General stress protein 13) OS=Streptococcus mutans serotype c (strain ATCC 700610 / UA159) OX=210007 GN=SMU_489 PE=4 SV=1	1.06106	0.2326	no change	no
Q8CWY3	Primosomal protein N' OS=Streptococcus mutans serotype c (strain ATCC 700610 / UA159) OX=210007 GN=priA PE=3 SV=1	0.879774	0.000261	no change	yes
Q8CWY4	NH(3)-dependent NAD(+) synthetase OS=Streptococcus mutans serotype c (strain ATCC 700610 / UA159) OX=210007 GN=nadE PE=3 SV=1	1.00304	0.7484	no change	no
Q8CWY5	Glycine--tRNA ligase beta subunit OS=Streptococcus mutans serotype c (strain ATCC 700610 / UA159) OX=210007 GN=glyS PE=3 SV=1	0.97164	0.01687	no change	yes
Q8CWY6	Glycine--tRNA ligase alpha subunit OS=Streptococcus mutans serotype c (strain ATCC 700610 / UA159) OX=210007 GN=glyQ PE=3 SV=1	0.957875	0.06542	no change	no
Q8CWY7	Negative transcriptional regulator, CopY OS=Streptococcus mutans serotype c (strain ATCC 700610 / UA159) OX=210007 GN=copY PE=3 SV=1	1.11817	0.000468	no change	yes
Q8CWY8	NADPH-dependent glutamate synthase (Small subunit) OS=Streptococcus mutans serotype c (strain ATCC 700610 / UA159) OX=210007 GN=gltB PE=4 SV=1	1.011	0.4418	no change	no
Q8CWY9	Glutamate synthase (Large subunit) OS=Streptococcus mutans serotype c (strain ATCC 700610 / UA159) OX=210007 GN=gltA PE=3 SV=1	1.01881	0.1692	no change	no
Q8CWZ0	Argininosuccinate synthase OS=Streptococcus mutans serotype c (strain ATCC 700610 / UA159) OX=210007 GN=argG PE=3 SV=1	0.8337	2.7e-05	no change	yes
Q8CWZ1	Undecaprenyl-diphosphatase OS=Streptococcus mutans serotype c (strain ATCC 700610 / UA159) OX=210007 GN=uppP PE=3 SV=1	1.1582	0.01723	no change	yes
Q8CWZ3	33 kDa chaperonin OS=Streptococcus mutans serotype c (strain ATCC 700610 / UA159) OX=210007 GN=hslO PE=3 SV=2	0.912591	0.098	no change	no
Q8CWZ5	Uncharacterized protein OS=Streptococcus mutans serotype c (strain ATCC 700610 / UA159) OX=210007 GN=SMU_109 PE=4 SV=1	0.936977	0.3605	no change	no
Q8CWZ6	Trigger factor OS=Streptococcus mutans serotype c (strain ATCC 700610 / UA159) OX=210007 GN=tig PE=3 SV=1	0.976868	0.07125	no change	no
Q8CWZ7	Putative cation efflux pump (Multidrug resistance protein) OS=Streptococcus mutans serotype c (strain ATCC 700610 / UA159) OX=210007 GN=SMU_71 PE=4 SV=1	0.940601	0.268	no change	no
Q8CZF0	Phosphatidate cytidylyltransferase OS=Streptococcus mutans serotype c (strain ATCC 700610 / UA159) OX=210007 GN=cdsA PE=3 SV=1	0.999002	0.9461	no change	no
Q8DW91	PTS EIIC type-3 domain-containing protein OS=Streptococcus mutans serotype c (strain ATCC 700610 / UA159) OX=210007 GN=SMU_177 PE=4 SV=1	1.3413	0.001777	up	yes
Q8CZF2	Putative glycosyl transferase N-acetylglucosaminyltransferase, RgpG OS=Streptococcus mutans serotype c (strain ATCC 700610 / UA159) OX=210007 GN=rgpG PE=4 SV=1	1.06942	0.02235	no change	yes
Q8DRQ5	Putative SpoJ OS=Streptococcus mutans serotype c (strain ATCC 700610 / UA159) OX=210007 GN=SMU_2165 PE=3 SV=1	1.02078	0.1265	no change	no
Q8DRQ6	Serine protease HtrA OS=Streptococcus mutans serotype c (strain ATCC 700610 / UA159) OX=210007 GN=htrA PE=3 SV=1	1.06206	0.04774	no change	yes
Q8DRQ7	Ribosomal RNA large subunit methyltransferase H OS=Streptococcus mutans serotype c (strain ATCC 700610 / UA159) OX=210007 GN=rlmH PE=3 SV=1	1.06348	0.2567	no change	no
Q8DRQ8	Uncharacterized protein OS=Streptococcus mutans serotype c (strain ATCC 700610 / UA159) OX=210007 GN=SMU_2161c PE=4 SV=1	1.12091	0.008837	no change	yes
Q8DRQ9	Uncharacterized protein OS=Streptococcus mutans serotype c (strain ATCC 700610 / UA159) OX=210007 GN=SMU_2160 PE=4 SV=1	0.928334	0.02503	no change	yes
Q8DRR0	Putative ABC transporter, ATP-binding protein OS=Streptococcus mutans serotype c (strain ATCC 700610 / UA159) OX=210007 GN=SMU_2159 PE=4 SV=1	1.09431	0.001211	no change	yes
Q8DRR1	Tryptophan--tRNA ligase OS=Streptococcus mutans serotype c (strain ATCC 700610 / UA159) OX=210007 GN=trpS PE=3 SV=1	1.03445	0.1218	no change	no
Q8DRR2	Inosine-5'-monophosphate dehydrogenase OS=Streptococcus mutans serotype c (strain ATCC 700610 / UA159) OX=210007 GN=guaB PE=3 SV=1	1.01195	0.1522	no change	no
Q8DRR3	DNA replication and repair protein RecF OS=Streptococcus mutans serotype c (strain ATCC 700610 / UA159) OX=210007 GN=recF PE=3 SV=1	0.99559	0.6893	no change	no
Q8DRR4	S4 RNA-binding domain-containing protein OS=Streptococcus mutans serotype c (strain ATCC 700610 / UA159) OX=210007 GN=SMU_2155 PE=4 SV=1	1.04241	0.4444	no change	no
Q8DRR5	Putative peptidase OS=Streptococcus mutans serotype c (strain ATCC 700610 / UA159) OX=210007 GN=SMU_2154c PE=4 SV=1	1.15763	0.001622	no change	yes
Q8DRR6	Putative peptidase OS=Streptococcus mutans serotype c (strain ATCC 700610 / UA159) OX=210007 GN=SMU_2153c PE=4 SV=1	0.975272	0.1609	no change	no
Q8DRR7	Uncharacterized protein OS=Streptococcus mutans serotype c (strain ATCC 700610 / UA159) OX=210007 GN=SMU_2152c PE=4 SV=1	1.07349	0.07292	no change	no
Q8DRR8	CDP-diacylglycerol--glycerol-3-phosphate 3-phosphatidyltransferase OS=Streptococcus mutans serotype c (strain ATCC 700610 / UA159) OX=210007 GN=pgsA PE=3 SV=1	1.13776	0.01515	no change	yes
Q8DRR9	Energy-coupling factor transporter ATP-binding protein EcfA1 OS=Streptococcus mutans serotype c (strain ATCC 700610 / UA159) OX=210007 GN=ecfA1 PE=3 SV=1	1.06041	0.1932	no change	no
Q8DRS0	Energy-coupling factor transporter ATP-binding protein EcfA2 OS=Streptococcus mutans serotype c (strain ATCC 700610 / UA159) OX=210007 GN=ecfA2 PE=3 SV=1	1.00898	0.5948	no change	no
Q8DRS1	Energy-coupling factor transporter transmembrane protein EcfT OS=Streptococcus mutans serotype c (strain ATCC 700610 / UA159) OX=210007 GN=ecfT PE=3 SV=1	1.06771	0.01455	no change	yes
Q8DRS2	LysM domain-containing protein OS=Streptococcus mutans serotype c (strain ATCC 700610 / UA159) OX=210007 GN=SMU_2147c PE=4 SV=1	0.968139	0.4514	no change	no
Q8DWK1	Uncharacterized protein OS=Streptococcus mutans serotype c (strain ATCC 700610 / UA159) OX=210007 GN=SMU_44 PE=4 SV=1	1.33902	0.000862	up	yes
Q8DRS4	tRNA-specific 2-thiouridylase MnmA OS=Streptococcus mutans serotype c (strain ATCC 700610 / UA159) OX=210007 GN=mnmA PE=3 SV=1	0.880994	0.005065	no change	yes
Q8DRS5	Putative sugar-phosphate isomerase OS=Streptococcus mutans serotype c (strain ATCC 700610 / UA159) OX=210007 GN=rpiB PE=3 SV=1	0.988903	0.6916	no change	no
Q8DRS6	tRNA uridine 5-carboxymethylaminomethyl modification enzyme MnmG OS=Streptococcus mutans serotype c (strain ATCC 700610 / UA159) OX=210007 GN=mnmG PE=3 SV=1	0.898518	0.000859	no change	yes
Q8DRS7	Cyclic-di-AMP phosphodiesterase OS=Streptococcus mutans serotype c (strain ATCC 700610 / UA159) OX=210007 GN=SMU_2140c PE=3 SV=1	1.02224	0.2455	no change	no
Q8DRS8	50S ribosomal protein L9 OS=Streptococcus mutans serotype c (strain ATCC 700610 / UA159) OX=210007 GN=rplI PE=3 SV=1	0.915377	0.000657	no change	yes
Q8DRS9	Replicative DNA helicase OS=Streptococcus mutans serotype c (strain ATCC 700610 / UA159) OX=210007 GN=dnaC PE=3 SV=1	0.925836	0.00033	no change	yes
I6L8X6	Putative PTS system, membrane component possible ribulose-monophosphate PTS pathway enzyme IIC OS=Streptococcus mutans serotype c (strain ATCC 700610 / UA159) OX=210007 GN=sgaT PE=4 SV=1	1.33617	0.002441	up	yes
Q8DRT2	Putative transcriptional regulator OS=Streptococcus mutans serotype c (strain ATCC 700610 / UA159) OX=210007 GN=SMU_2134 PE=4 SV=1	1.03332	0.1385	no change	no
Q8DRT3	Putative membrane protein OS=Streptococcus mutans serotype c (strain ATCC 700610 / UA159) OX=210007 GN=SMU_2133c PE=4 SV=1	1.18652	0.001729	no change	yes
I6L8Z6	Putative transcriptional regulator OS=Streptococcus mutans serotype c (strain ATCC 700610 / UA159) OX=210007 GN=psaR PE=4 SV=1	1.32817	0.000531	up	yes
Q8DRT7	Dihydroxy-acid dehydratase OS=Streptococcus mutans serotype c (strain ATCC 700610 / UA159) OX=210007 GN=ilvD PE=3 SV=1	1.12259	0.004431	no change	yes
Q8DRT8	Putative succinate semialdehyde dehydrogenase OS=Streptococcus mutans serotype c (strain ATCC 700610 / UA159) OX=210007 GN=SMU_2127 PE=3 SV=1	1.15254	0.000993	no change	yes
Q8DRT9	Putative purine-nucleoside phosphorylase OS=Streptococcus mutans serotype c (strain ATCC 700610 / UA159) OX=210007 GN=SMU_2126c PE=4 SV=1	0.865191	0.00012	no change	yes
Q8DRU3	YCII domain-containing protein OS=Streptococcus mutans serotype c (strain ATCC 700610 / UA159) OX=210007 GN=SMU_2121c PE=3 SV=1	1.15312	0.009523	no change	yes
Q8DRU4	Putative 3-methyladenine DNA glycosylase OS=Streptococcus mutans serotype c (strain ATCC 700610 / UA159) OX=210007 GN=SMU_2120c PE=3 SV=1	0.933602	0.001605	no change	yes
Q8DRU5	Putative osmoprotectant ABC transporter permease protein OS=Streptococcus mutans serotype c (strain ATCC 700610 / UA159) OX=210007 GN=opuCd PE=3 SV=1	1.09939	0.4319	no change	no
Q8DRU6	Putative ABC transporter osmoprotectant-binding protein, glycine betaine/carnitine/choline ABC transporter OS=Streptococcus mutans serotype c (strain ATCC 700610 / UA159) OX=210007 GN=opuCc PE=4 SV=1	0.947648	0.002969	no change	yes
Q8DRU7	Putative osmoprotectant ABC transporter permease protein OS=Streptococcus mutans serotype c (strain ATCC 700610 / UA159) OX=210007 GN=opuCb PE=3 SV=1	0.87105	0.04225	no change	yes
Q8DRU8	Putative osmoprotectant amino acid ABC transporter, ATP-binding protein OS=Streptococcus mutans serotype c (strain ATCC 700610 / UA159) OX=210007 GN=opuCa PE=3 SV=1	0.885897	0.000227	no change	yes
Q8DRU9	Putative short-chain dehydrogenase OS=Streptococcus mutans serotype c (strain ATCC 700610 / UA159) OX=210007 GN=SMU_2115 PE=4 SV=1	1.02547	0.5162	no change	no
Q8DRV0	Putative transcriptional regulator OS=Streptococcus mutans serotype c (strain ATCC 700610 / UA159) OX=210007 GN=SMU_2114c PE=4 SV=1	1.01745	0.5633	no change	no
Q8DRV1	Uncharacterized protein OS=Streptococcus mutans serotype c (strain ATCC 700610 / UA159) OX=210007 GN=SMU_2113c PE=4 SV=1	1.02957	0.3314	no change	no
Q8DRV2	Glucan-binding protein A, GbpA OS=Streptococcus mutans serotype c (strain ATCC 700610 / UA159) OX=210007 GN=gbpA PE=4 SV=1	1.12451	0.005745	no change	yes
Q8DRV3	Putative transcriptional regulator OS=Streptococcus mutans serotype c (strain ATCC 700610 / UA159) OX=210007 GN=SMU_2108c PE=4 SV=1	1.02398	0.297	no change	no
Q8DRV7	50S ribosomal protein L32 OS=Streptococcus mutans serotype c (strain ATCC 700610 / UA159) OX=210007 GN=rpmF PE=3 SV=1	0.929395	0.04295	no change	yes
Q8DRV8	Uncharacterized protein OS=Streptococcus mutans serotype c (strain ATCC 700610 / UA159) OX=210007 GN=SMU_2104 PE=4 SV=1	0.974052	0.009699	no change	yes
Q8DRV9	Aspartate--tRNA ligase 2 OS=Streptococcus mutans serotype c (strain ATCC 700610 / UA159) OX=210007 GN=aspS2 PE=3 SV=1	1.09019	0.000815	no change	yes
Q8DRW0	DUF2179 domain-containing protein OS=Streptococcus mutans serotype c (strain ATCC 700610 / UA159) OX=210007 GN=SMU_2100c PE=4 SV=1	1.02616	0.3034	no change	no
Q8DRW1	DUF2179 domain-containing protein OS=Streptococcus mutans serotype c (strain ATCC 700610 / UA159) OX=210007 GN=SMU_2099c PE=4 SV=1	1.13434	0.01261	no change	yes
Q8DRW2	Arginine--tRNA ligase OS=Streptococcus mutans serotype c (strain ATCC 700610 / UA159) OX=210007 GN=argS PE=3 SV=1	1.04712	0.05084	no change	no
Q8DRW6	Arginine repressor OS=Streptococcus mutans serotype c (strain ATCC 700610 / UA159) OX=210007 GN=argR PE=3 SV=1	1.06377	0.01142	no change	yes
Q8DRW7	Uncharacterized protein OS=Streptococcus mutans serotype c (strain ATCC 700610 / UA159) OX=210007 GN=SMU_2092c PE=4 SV=1	0.991313	0.6934	no change	no
Q8DRW8	DNA mismatch repair protein MutS OS=Streptococcus mutans serotype c (strain ATCC 700610 / UA159) OX=210007 GN=mutS PE=3 SV=1	1.0382	0.2155	no change	no
Q8DRX0	DNA mismatch repair protein MutL OS=Streptococcus mutans serotype c (strain ATCC 700610 / UA159) OX=210007 GN=mutL PE=3 SV=1	0.949852	0.006917	no change	yes
Q8DRX1	Putative 3-methyl-adenine DNA glycosylase I OS=Streptococcus mutans serotype c (strain ATCC 700610 / UA159) OX=210007 GN=tagI PE=4 SV=1	1.12777	0.00479	no change	yes
Q8DRX2	Putative competence-damage inducible protein OS=Streptococcus mutans serotype c (strain ATCC 700610 / UA159) OX=210007 GN=cinA PE=1 SV=1	1.03651	0.04981	no change	yes
Q8DTD0	Dihydrolipoamide acetyltransferase component of pyruvate dehydrogenase complex OS=Streptococcus mutans serotype c (strain ATCC 700610 / UA159) OX=210007 GN=pdhC PE=3 SV=1	1.32598	0.000836	up	yes
Q8DRX4	Uncharacterized protein OS=Streptococcus mutans serotype c (strain ATCC 700610 / UA159) OX=210007 GN=SMU_2083c PE=4 SV=1	1.08954	0.06989	no change	no
Q8DRX7	UPF0297 protein SMU_2079c OS=Streptococcus mutans serotype c (strain ATCC 700610 / UA159) OX=210007 GN=SMU_2079c PE=3 SV=1	0.972033	0.348	no change	no
Q8DRX8	Putative pre-16S rRNA nuclease OS=Streptococcus mutans serotype c (strain ATCC 700610 / UA159) OX=210007 GN=SMU_2078c PE=3 SV=1	0.883781	0.005983	no change	yes
Q8DT44	ABC2_membrane domain-containing protein OS=Streptococcus mutans serotype c (strain ATCC 700610 / UA159) OX=210007 GN=SMU_1550c PE=4 SV=1	1.32484	0.1236	up	no
Q8DRY1	Uncharacterized protein OS=Streptococcus mutans serotype c (strain ATCC 700610 / UA159) OX=210007 GN=SMU_2075c PE=4 SV=1	1.05645	0.3666	no change	no
Q8DRY2	Putative anaerobic ribonucleoside-triphosphate reductase OS=Streptococcus mutans serotype c (strain ATCC 700610 / UA159) OX=210007 GN=nrdD PE=4 SV=1	1.10546	0.01546	no change	yes
Q8DRY3	Uncharacterized protein OS=Streptococcus mutans serotype c (strain ATCC 700610 / UA159) OX=210007 GN=SMU_2073c PE=4 SV=1	1.00828	0.9002	no change	no
Q8DRY4	N-acetyltransferase domain-containing protein OS=Streptococcus mutans serotype c (strain ATCC 700610 / UA159) OX=210007 GN=SMU_2072c PE=4 SV=1	1.17325	0.1351	no change	no
Q8DRY5	Anaerobic ribonucleoside-triphosphate reductase-activating protein OS=Streptococcus mutans serotype c (strain ATCC 700610 / UA159) OX=210007 GN=SMU_2071 PE=3 SV=1	1.13773	0.007363	no change	yes
Q8DRY6	UPF0246 protein SMU_2070 OS=Streptococcus mutans serotype c (strain ATCC 700610 / UA159) OX=210007 GN=SMU_2070 PE=3 SV=1	1.19718	7.8e-05	no change	yes
Q8DRY7	Zinc transporter ZupT OS=Streptococcus mutans serotype c (strain ATCC 700610 / UA159) OX=210007 GN=zupT PE=3 SV=1	1.09921	0.000352	no change	yes
Q8DUC5	Glutaconyl-CoA decarboxylase subunit beta OS=Streptococcus mutans serotype c (strain ATCC 700610 / UA159) OX=210007 GN=oadB PE=3 SV=1	1.32267	0.0162	up	yes
Q8DRY9	Putative transmembrane protein OS=Streptococcus mutans serotype c (strain ATCC 700610 / UA159) OX=210007 GN=SMU_2066c PE=4 SV=1	1.12059	0.0104	no change	yes
Q8DRZ0	UDP-glucose 4-epimerase OS=Streptococcus mutans serotype c (strain ATCC 700610 / UA159) OX=210007 GN=SMU_2065 PE=3 SV=1	1.11454	0.03603	no change	yes
Q8DRZ1	Putative transmembrane protein OS=Streptococcus mutans serotype c (strain ATCC 700610 / UA159) OX=210007 GN=SMU_2064c PE=4 SV=1	0.962197	0.2239	no change	no
Q8DRZ2	Uncharacterized protein OS=Streptococcus mutans serotype c (strain ATCC 700610 / UA159) OX=210007 GN=SMU_2061 PE=4 SV=1	1.05589	0.05875	no change	no
Q8DRZ3	Putative transcriptional regulator (LysR family) OS=Streptococcus mutans serotype c (strain ATCC 700610 / UA159) OX=210007 GN=SMU_2060 PE=3 SV=1	1.07375	0.01539	no change	yes
Q99040	Glucan 1,6-alpha-glucosidase OS=Streptococcus mutans serotype c (strain ATCC 700610 / UA159) OX=210007 GN=dexB PE=1 SV=2	1.31691	0.000285	up	yes
Q8DRZ5	Putative transcriptional regulator OS=Streptococcus mutans serotype c (strain ATCC 700610 / UA159) OX=210007 GN=SMU_2058 PE=4 SV=1	0.975785	0.7965	no change	no
Q8DS87	Putative ABC transporter, permease protein OS=Streptococcus mutans serotype c (strain ATCC 700610 / UA159) OX=210007 GN=psaB PE=4 SV=1	1.3162	0.000182	up	yes
Q8DRZ7	Putative ATPase OS=Streptococcus mutans serotype c (strain ATCC 700610 / UA159) OX=210007 GN=SMU_2056 PE=3 SV=1	1.0079	0.6249	no change	no
Q8DRZ8	Putative acetyltransferase OS=Streptococcus mutans serotype c (strain ATCC 700610 / UA159) OX=210007 GN=SMU_2055 PE=1 SV=1	1.04187	0.004683	no change	yes
Q8DRZ9	Uncharacterized protein OS=Streptococcus mutans serotype c (strain ATCC 700610 / UA159) OX=210007 GN=SMU_2054c PE=4 SV=1	1.03826	0.6817	no change	no
Q8DV12	Uncharacterized protein OS=Streptococcus mutans serotype c (strain ATCC 700610 / UA159) OX=210007 GN=SMU_709 PE=4 SV=1	1.31499	0.02691	up	yes
Q8DS03	Ribosomal RNA small subunit methyltransferase E OS=Streptococcus mutans serotype c (strain ATCC 700610 / UA159) OX=210007 GN=SMU_2049c PE=3 SV=1	1.13048	0.01373	no change	yes
Q8DS05	Putative PTS system, glucose-specific IIABC component OS=Streptococcus mutans serotype c (strain ATCC 700610 / UA159) OX=210007 GN=ptsG PE=4 SV=1	0.923553	0.002167	no change	yes
Q8DS06	Endo/exonuclease/phosphatase domain-containing protein OS=Streptococcus mutans serotype c (strain ATCC 700610 / UA159) OX=210007 GN=SMU_2046c PE=4 SV=1	0.925025	0.007168	no change	yes
Q8DS07	(p)ppGpp synthase OS=Streptococcus mutans serotype c (strain ATCC 700610 / UA159) OX=210007 GN=relA PE=3 SV=1	1.06843	0.002499	no change	yes
Q8DS08	D-aminoacyl-tRNA deacylase OS=Streptococcus mutans serotype c (strain ATCC 700610 / UA159) OX=210007 GN=dtd PE=3 SV=1	1.04431	0.2326	no change	no
Q8DS09	Uncharacterized protein OS=Streptococcus mutans serotype c (strain ATCC 700610 / UA159) OX=210007 GN=SMU_2035 PE=3 SV=1	0.999387	0.9763	no change	no
Q8DS10	Uncharacterized protein OS=Streptococcus mutans serotype c (strain ATCC 700610 / UA159) OX=210007 GN=SMU_2033c PE=4 SV=1	1.12229	0.000398	no change	yes
Q8DS11	30S ribosomal protein S2 OS=Streptococcus mutans serotype c (strain ATCC 700610 / UA159) OX=210007 GN=rpsB PE=3 SV=1	0.956408	0.01206	no change	yes
Q8DS12	Elongation factor Ts OS=Streptococcus mutans serotype c (strain ATCC 700610 / UA159) OX=210007 GN=tsf PE=3 SV=1	1.0197	0.07002	no change	no
Q8DS13	Transcriptional regulator CtsR OS=Streptococcus mutans serotype c (strain ATCC 700610 / UA159) OX=210007 GN=ctsR PE=3 SV=1	0.972073	0.5556	no change	no
Q8DS14	Class III stress response-related ATP-dependent Clp protease, ATP-binding subunit OS=Streptococcus mutans serotype c (strain ATCC 700610 / UA159) OX=210007 GN=clpC PE=3 SV=1	1.01453	0.6761	no change	no
Q8DS15	Putative transcriptional regulator OS=Streptococcus mutans serotype c (strain ATCC 700610 / UA159) OX=210007 GN=SMU_2027 PE=4 SV=1	1.00602	0.8181	no change	no
Q8DS16	50S ribosomal protein L3 OS=Streptococcus mutans serotype c (strain ATCC 700610 / UA159) OX=210007 GN=rplC PE=3 SV=1	0.952475	0.01113	no change	yes
Q8DS17	50S ribosomal protein L4 OS=Streptococcus mutans serotype c (strain ATCC 700610 / UA159) OX=210007 GN=rplD PE=3 SV=2	0.92885	0.01602	no change	yes
Q8DS18	30S ribosomal protein S19 OS=Streptococcus mutans serotype c (strain ATCC 700610 / UA159) OX=210007 GN=rpsS PE=3 SV=2	0.897109	0.00934	no change	yes
Q8DS19	50S ribosomal protein L22 OS=Streptococcus mutans serotype c (strain ATCC 700610 / UA159) OX=210007 GN=rplV PE=3 SV=1	0.904377	0.007164	no change	yes
Q8DS20	50S ribosomal protein L16 OS=Streptococcus mutans serotype c (strain ATCC 700610 / UA159) OX=210007 GN=rplP PE=3 SV=1	0.923161	0.000193	no change	yes
Q8DS21	50S ribosomal protein L29 OS=Streptococcus mutans serotype c (strain ATCC 700610 / UA159) OX=210007 GN=rpmC PE=3 SV=1	0.917404	0.02654	no change	yes
Q8DS22	30S ribosomal protein S17 OS=Streptococcus mutans serotype c (strain ATCC 700610 / UA159) OX=210007 GN=rpsQ PE=3 SV=1	0.937062	0.05733	no change	no
Q8DS23	50S ribosomal protein L14 OS=Streptococcus mutans serotype c (strain ATCC 700610 / UA159) OX=210007 GN=rplN PE=3 SV=1	0.911927	0.01308	no change	yes
Q8DS24	50S ribosomal protein L24 OS=Streptococcus mutans serotype c (strain ATCC 700610 / UA159) OX=210007 GN=rplX PE=3 SV=1	0.934653	0.000668	no change	yes
Q8DS25	50S ribosomal protein L5 OS=Streptococcus mutans serotype c (strain ATCC 700610 / UA159) OX=210007 GN=rplE PE=3 SV=1	0.925271	0.008808	no change	yes
Q8DS26	30S ribosomal protein S14 type Z OS=Streptococcus mutans serotype c (strain ATCC 700610 / UA159) OX=210007 GN=rpsZ PE=3 SV=1	0.94209	0.01111	no change	yes
Q8DS27	30S ribosomal protein S8 OS=Streptococcus mutans serotype c (strain ATCC 700610 / UA159) OX=210007 GN=rpsH PE=3 SV=1	0.913731	0.000172	no change	yes
Q8DS28	50S ribosomal protein L6 OS=Streptococcus mutans serotype c (strain ATCC 700610 / UA159) OX=210007 GN=rplF PE=3 SV=1	0.926398	0.007477	no change	yes
Q8DS29	50S ribosomal protein L18 OS=Streptococcus mutans serotype c (strain ATCC 700610 / UA159) OX=210007 GN=rplR PE=3 SV=1	0.975245	0.1868	no change	no
Q8DS30	50S ribosomal protein L30 OS=Streptococcus mutans serotype c (strain ATCC 700610 / UA159) OX=210007 GN=rpmD PE=3 SV=1	0.936128	0.000253	no change	yes
Q8DS31	50S ribosomal protein L15 OS=Streptococcus mutans serotype c (strain ATCC 700610 / UA159) OX=210007 GN=rplO PE=3 SV=1	0.959327	0.1992	no change	no
Q8DS32	Protein translocase subunit SecY OS=Streptococcus mutans serotype c (strain ATCC 700610 / UA159) OX=210007 GN=secY PE=3 SV=1	0.96474	0.05676	no change	no
Q8DS33	Adenylate kinase OS=Streptococcus mutans serotype c (strain ATCC 700610 / UA159) OX=210007 GN=adk PE=3 SV=1	0.90384	0.002897	no change	yes
Q8DS34	Translation initiation factor IF-1 OS=Streptococcus mutans serotype c (strain ATCC 700610 / UA159) OX=210007 GN=infA PE=3 SV=1	1.01077	0.4773	no change	no
Q8DS35	30S ribosomal protein S13 OS=Streptococcus mutans serotype c (strain ATCC 700610 / UA159) OX=210007 GN=rpsM PE=3 SV=1	0.966764	0.1756	no change	no
Q8DS36	DNA-directed RNA polymerase subunit alpha OS=Streptococcus mutans serotype c (strain ATCC 700610 / UA159) OX=210007 GN=rpoA PE=3 SV=1	0.940992	0.001489	no change	yes
Q8DS37	50S ribosomal protein L17 OS=Streptococcus mutans serotype c (strain ATCC 700610 / UA159) OX=210007 GN=rplQ PE=3 SV=1	0.932077	0.03	no change	yes
Q8DS38	Glutamate--cysteine ligase OS=Streptococcus mutans serotype c (strain ATCC 700610 / UA159) OX=210007 GN=SMU_1999c PE=4 SV=1	0.9563	0.007347	no change	yes
Q8DWJ7	Phosphoribosylamine--glycine ligase OS=Streptococcus mutans serotype c (strain ATCC 700610 / UA159) OX=210007 GN=purD PE=3 SV=1	1.30938	0.00014	up	yes
Q8DS40	Putative 4-diphosphocytidyl-2-C-methyl-D-erythritol kinase OS=Streptococcus mutans serotype c (strain ATCC 700610 / UA159) OX=210007 GN=ipk PE=3 SV=1	1.08088	0.2165	no change	no
Q8DS41	Putative transcriptional regulator OS=Streptococcus mutans serotype c (strain ATCC 700610 / UA159) OX=210007 GN=SMU_1995c PE=4 SV=1	0.926887	0.05724	no change	no
Q8DS42	Putative ABC transporter, ATP-binding protein OS=Streptococcus mutans serotype c (strain ATCC 700610 / UA159) OX=210007 GN=adcC PE=4 SV=1	0.952428	0.00988	no change	yes
Q8DRT6	FeS_assembly_P domain-containing protein OS=Streptococcus mutans serotype c (strain ATCC 700610 / UA159) OX=210007 GN=SMU_2129c PE=4 SV=1	1.30495	0.001451	up	yes
Q8DS44	Tyrosine--tRNA ligase OS=Streptococcus mutans serotype c (strain ATCC 700610 / UA159) OX=210007 GN=tyrS PE=3 SV=2	1.04491	0.001213	no change	yes
Q8DS45	DD-transpeptidase OS=Streptococcus mutans serotype c (strain ATCC 700610 / UA159) OX=210007 GN=pbp1b PE=4 SV=1	1.09706	0.0077	no change	yes
Q8DS46	DNA-directed RNA polymerase subunit beta OS=Streptococcus mutans serotype c (strain ATCC 700610 / UA159) OX=210007 GN=rpoB PE=3 SV=1	0.937341	0.002529	no change	yes
Q8DS47	DNA-directed RNA polymerase subunit beta' OS=Streptococcus mutans serotype c (strain ATCC 700610 / UA159) OX=210007 GN=rpoC PE=3 SV=2	0.962376	0.00359	no change	yes
Q8DS48	Putative DNA binding protein OS=Streptococcus mutans serotype c (strain ATCC 700610 / UA159) OX=210007 GN=SMU_1988c PE=4 SV=1	0.891786	0.03254	no change	yes
Q8DUU8	Uncharacterized protein OS=Streptococcus mutans serotype c (strain ATCC 700610 / UA159) OX=210007 GN=SMU_795 PE=3 SV=1	1.30339	0.000204	up	yes
Q8DS51	Putative competence protein ComYC OS=Streptococcus mutans serotype c (strain ATCC 700610 / UA159) OX=210007 GN=comYC PE=4 SV=1	0.845502	0.001312	no change	yes
Q8DS54	Uncharacterized protein OS=Streptococcus mutans serotype c (strain ATCC 700610 / UA159) OX=210007 GN=SMU_1981c PE=4 SV=1	1.19174	0.02598	no change	yes
Q8DS56	N6_Mtase domain-containing protein OS=Streptococcus mutans serotype c (strain ATCC 700610 / UA159) OX=210007 GN=SMU_1979c PE=4 SV=1	1.09792	0.05749	no change	no
Q8DS57	Acetate kinase OS=Streptococcus mutans serotype c (strain ATCC 700610 / UA159) OX=210007 GN=ackA PE=3 SV=1	1.09362	0.006355	no change	yes
Q8DS58	Putative transcriptional regulator OS=Streptococcus mutans serotype c (strain ATCC 700610 / UA159) OX=210007 GN=SMU_1977c PE=4 SV=1	1.03163	0.2796	no change	no
Q8DS59	Uncharacterized protein OS=Streptococcus mutans serotype c (strain ATCC 700610 / UA159) OX=210007 GN=SMU_1976c PE=4 SV=1	0.875646	0.000634	no change	yes
Q8DS60	Uncharacterized protein OS=Streptococcus mutans serotype c (strain ATCC 700610 / UA159) OX=210007 GN=SMU_1975c PE=3 SV=1	0.958661	0.1008	no change	no
Q8DS61	Pyrroline-5-carboxylate reductase OS=Streptococcus mutans serotype c (strain ATCC 700610 / UA159) OX=210007 GN=proC PE=3 SV=1	1.14313	0.007241	no change	yes
Q8DS62	Putative glutamyl-aminopeptidase endo-1,4-beta-glucanase OS=Streptococcus mutans serotype c (strain ATCC 700610 / UA159) OX=210007 GN=pepA PE=3 SV=1	1.10287	0.00098	no change	yes
Q8DS64	Putative thioredoxin H1 OS=Streptococcus mutans serotype c (strain ATCC 700610 / UA159) OX=210007 GN=SMU_1971c PE=4 SV=1	1.07044	0.1087	no change	no
Q8DS65	Putative phenylalanyl-tRNA synthetase, beta subunit OS=Streptococcus mutans serotype c (strain ATCC 700610 / UA159) OX=210007 GN=SMU_1970c PE=4 SV=1	1.01283	0.6523	no change	no
Q8DS66	Putative transcriptional regulator OS=Streptococcus mutans serotype c (strain ATCC 700610 / UA159) OX=210007 GN=SMU_1969c PE=4 SV=1	0.936911	0.1237	no change	no
Q8DS67	Rhodanese domain-containing protein OS=Streptococcus mutans serotype c (strain ATCC 700610 / UA159) OX=210007 GN=SMU_1968c PE=4 SV=1	1.021	0.5033	no change	no
Q8DS68	Single-stranded DNA-binding protein OS=Streptococcus mutans serotype c (strain ATCC 700610 / UA159) OX=210007 GN=ssb2 PE=3 SV=1	0.84761	0.01245	no change	yes
Q8DS69	Putative periplasmic sugar-binding protein OS=Streptococcus mutans serotype c (strain ATCC 700610 / UA159) OX=210007 GN=SMU_1966c PE=4 SV=1	1.07631	0.006129	no change	yes
Q8DS70	Putative histidine kinase OS=Streptococcus mutans serotype c (strain ATCC 700610 / UA159) OX=210007 GN=SMU_1965c PE=4 SV=1	1.13755	0.005343	no change	yes
Q8DS71	Putative response regulator OS=Streptococcus mutans serotype c (strain ATCC 700610 / UA159) OX=210007 GN=SMU_1964c PE=4 SV=1	1.11873	0.005767	no change	yes
Q8DS72	Putative sugar-binding periplasmic protein OS=Streptococcus mutans serotype c (strain ATCC 700610 / UA159) OX=210007 GN=SMU_1963c PE=4 SV=1	1.07647	0.00152	no change	yes
Q8DS43	Putative ABC transporter, zinc permease protein OS=Streptococcus mutans serotype c (strain ATCC 700610 / UA159) OX=210007 GN=adcB PE=3 SV=1	1.28655	0.001024	up	yes
Q8DVN7	Putative transcriptional regulator OS=Streptococcus mutans serotype c (strain ATCC 700610 / UA159) OX=210007 GN=SMU_439 PE=4 SV=1	1.28585	0.000279	up	yes
Q8DTA4	Putative membrane protein possible permease OS=Streptococcus mutans serotype c (strain ATCC 700610 / UA159) OX=210007 GN=SMU_1454c PE=3 SV=1	1.28226	0.0223	up	yes
Q8DVU4	Uncharacterized protein OS=Streptococcus mutans serotype c (strain ATCC 700610 / UA159) OX=210007 GN=SMU_371 PE=4 SV=1	1.28179	0.000876	up	yes
Q8DWB6	Uncharacterized protein OS=Streptococcus mutans serotype c (strain ATCC 700610 / UA159) OX=210007 GN=SMU_151 PE=4 SV=1	1.2765	0.05463	up	no
Q8DS78	Uncharacterized protein OS=Streptococcus mutans serotype c (strain ATCC 700610 / UA159) OX=210007 GN=SMU_1951c PE=4 SV=1	0.998071	0.9367	no change	no
Q8DS79	Pseudouridine synthase OS=Streptococcus mutans serotype c (strain ATCC 700610 / UA159) OX=210007 GN=SMU_1950 PE=3 SV=1	0.958489	0.1534	no change	no
Q8DS80	DD-transpeptidase OS=Streptococcus mutans serotype c (strain ATCC 700610 / UA159) OX=210007 GN=pbp2a PE=4 SV=1	0.966364	0.006334	no change	yes
Q8DS02	Ribosomal protein L11 methyltransferase OS=Streptococcus mutans serotype c (strain ATCC 700610 / UA159) OX=210007 GN=prmA PE=3 SV=1	1.276	0.001308	up	yes
Q8DS82	Transcription termination/antitermination protein NusG OS=Streptococcus mutans serotype c (strain ATCC 700610 / UA159) OX=210007 GN=nusG PE=3 SV=1	0.920693	0.0225	no change	yes
Q8DS83	Uncharacterized protein OS=Streptococcus mutans serotype c (strain ATCC 700610 / UA159) OX=210007 GN=SMU_1946 PE=4 SV=1	0.905856	0.1115	no change	no
Q8DS84	VTC domain-containing protein OS=Streptococcus mutans serotype c (strain ATCC 700610 / UA159) OX=210007 GN=SMU_1945 PE=4 SV=1	0.866236	0.002894	no change	yes
Q8DS85	Leucine--tRNA ligase OS=Streptococcus mutans serotype c (strain ATCC 700610 / UA159) OX=210007 GN=leuS PE=3 SV=1	1.10594	0.000102	no change	yes
Q8DS86	Putative carbon-nitrogen hydrolase OS=Streptococcus mutans serotype c (strain ATCC 700610 / UA159) OX=210007 GN=cnhA PE=4 SV=1	1.03817	0.2465	no change	no
Q8DV52	Putative MutE OS=Streptococcus mutans serotype c (strain ATCC 700610 / UA159) OX=210007 GN=mutE2 PE=4 SV=1	1.27401	0.05786	up	no
Q8DS88	Transcriptional repressor NrdR OS=Streptococcus mutans serotype c (strain ATCC 700610 / UA159) OX=210007 GN=nrdR PE=3 SV=1	1.0083	0.6656	no change	no
Q8DS89	Putative chromosome replication protein OS=Streptococcus mutans serotype c (strain ATCC 700610 / UA159) OX=210007 GN=dnaB PE=4 SV=1	1.04546	0.008622	no change	yes
Q8DS90	GTPase Der OS=Streptococcus mutans serotype c (strain ATCC 700610 / UA159) OX=210007 GN=der PE=3 SV=1	0.923776	0.00047	no change	yes
Q8DS91	Uncharacterized protein OS=Streptococcus mutans serotype c (strain ATCC 700610 / UA159) OX=210007 GN=sapR2 PE=4 SV=1	0.944954	0.05227	no change	no
Q8DS92	Putative membrane-associated protein DedA OS=Streptococcus mutans serotype c (strain ATCC 700610 / UA159) OX=210007 GN=dedA PE=3 SV=1	1.02789	0.1817	no change	no
Q8DS93	Putative response regulator of the competence regulon, ComE response regulator of sakacin A production OS=Streptococcus mutans serotype c (strain ATCC 700610 / UA159) OX=210007 GN=comE PE=4 SV=1	1.06993	0.6633	no change	no
Q8DS94	Putative histidine kinase of the competence regulon, ComD OS=Streptococcus mutans serotype c (strain ATCC 700610 / UA159) OX=210007 GN=comD PE=4 SV=1	0.922404	0.009391	no change	yes
Q8DS95	Uncharacterized protein OS=Streptococcus mutans serotype c (strain ATCC 700610 / UA159) OX=210007 GN=SMU_1914c PE=4 SV=1	1.07885	0.4009	no change	no
Q8DS96	Putative immunity protein, BLpL-like OS=Streptococcus mutans serotype c (strain ATCC 700610 / UA159) OX=210007 GN=SMU_1913c PE=4 SV=1	0.99814	0.9711	no change	no
Q8DVX8	Putative transcriptional regulator OS=Streptococcus mutans serotype c (strain ATCC 700610 / UA159) OX=210007 GN=SMU_331 PE=4 SV=1	1.27181	0.0005	up	yes
Q8CZF1	Putative pyruvate dehydrogenase E1 component beta subunit OS=Streptococcus mutans serotype c (strain ATCC 700610 / UA159) OX=210007 GN=pdhB PE=4 SV=1	1.27019	0.003312	up	yes
Q8DSA3	Putative bacteriocin secretion protein OS=Streptococcus mutans serotype c (strain ATCC 700610 / UA159) OX=210007 GN=SMU_1905c PE=4 SV=1	1.031	0.634	no change	no
Q8DUK2	Uncharacterized protein OS=Streptococcus mutans serotype c (strain ATCC 700610 / UA159) OX=210007 GN=SMU_925 PE=4 SV=1	1.27012	0.03181	up	yes
Q8CWX2	Phenylalanine--tRNA ligase beta subunit OS=Streptococcus mutans serotype c (strain ATCC 700610 / UA159) OX=210007 GN=pheT PE=3 SV=1	1.26953	7.4e-05	up	yes
Q8DSA8	Putative ABC transporter, ATP-binding and permease protein OS=Streptococcus mutans serotype c (strain ATCC 700610 / UA159) OX=210007 GN=SMU_1899 PE=4 SV=1	1.15042	0.0424	no change	yes
Q8DSB0	Putative ABC transporter, ATP-binding protein OS=Streptococcus mutans serotype c (strain ATCC 700610 / UA159) OX=210007 GN=SMU_1897 PE=4 SV=1	0.912872	0.1315	no change	no
Q8DSB7	Serine--tRNA ligase OS=Streptococcus mutans serotype c (strain ATCC 700610 / UA159) OX=210007 GN=serS PE=3 SV=1	0.967033	0.001947	no change	yes
Q8DSB9	Uncharacterized protein OS=Streptococcus mutans serotype c (strain ATCC 700610 / UA159) OX=210007 GN=SMU_1883 PE=4 SV=1	1.0748	0.003082	no change	yes
Q8DSC0	Uncharacterized protein OS=Streptococcus mutans serotype c (strain ATCC 700610 / UA159) OX=210007 GN=SMU_1882c PE=4 SV=1	0.893677	0.01974	no change	yes
Q8DSC1	Putative ABC transporter, ATP-binding protein OS=Streptococcus mutans serotype c (strain ATCC 700610 / UA159) OX=210007 GN=SMU_1881c PE=4 SV=1	1.03555	0.4334	no change	no
Q8DSC2	Putative PTS system, mannose-specific component IID OS=Streptococcus mutans serotype c (strain ATCC 700610 / UA159) OX=210007 GN=SMU_1879 PE=4 SV=1	1.19822	0.000173	no change	yes
Q8DSC3	Putative PTS system, mannose-specific component IIC OS=Streptococcus mutans serotype c (strain ATCC 700610 / UA159) OX=210007 GN=ptnC PE=4 SV=1	1.15942	0.002839	no change	yes
Q8DSC4	EIIAB-Man OS=Streptococcus mutans serotype c (strain ATCC 700610 / UA159) OX=210007 GN=ptnA PE=4 SV=1	1.19227	0.000343	no change	yes
Q8DSC5	Uncharacterized protein OS=Streptococcus mutans serotype c (strain ATCC 700610 / UA159) OX=210007 GN=SMU_1876 PE=4 SV=1	1.09034	0.03834	no change	yes
Q8DSC6	ATP-dependent RecD-like DNA helicase OS=Streptococcus mutans serotype c (strain ATCC 700610 / UA159) OX=210007 GN=recD2 PE=3 SV=1	1.03143	0.173	no change	no
Q8DSC7	Signal peptidase I OS=Streptococcus mutans serotype c (strain ATCC 700610 / UA159) OX=210007 GN=lepC PE=3 SV=1	0.945328	8.7e-05	no change	yes
Q8DSC8	Ribonuclease HIII OS=Streptococcus mutans serotype c (strain ATCC 700610 / UA159) OX=210007 GN=rnhC PE=3 SV=1	1.08113	0.06201	no change	no
Q8DSC9	Uncharacterized protein OS=Streptococcus mutans serotype c (strain ATCC 700610 / UA159) OX=210007 GN=SMU_1872c PE=4 SV=1	1.03823	0.1203	no change	no
Q8DSD1	Endonuclease MutS2 OS=Streptococcus mutans serotype c (strain ATCC 700610 / UA159) OX=210007 GN=mutS2 PE=3 SV=1	0.949045	0.000295	no change	yes
Q8DSD2	Thioredoxin OS=Streptococcus mutans serotype c (strain ATCC 700610 / UA159) OX=210007 GN=trxA PE=3 SV=1	0.869427	0.005013	no change	yes
Q8DSD3	Putative alcohol dehydrogenase OS=Streptococcus mutans serotype c (strain ATCC 700610 / UA159) OX=210007 GN=SMU_1867c PE=3 SV=1	0.903072	0.007968	no change	yes
Q8DSD4	Adenine DNA glycosylase OS=Streptococcus mutans serotype c (strain ATCC 700610 / UA159) OX=210007 GN=mutY PE=3 SV=1	1.04347	0.02669	no change	yes
Q8DSD7	30S ribosomal protein S6 OS=Streptococcus mutans serotype c (strain ATCC 700610 / UA159) OX=210007 GN=rpsF PE=3 SV=1	0.954302	0.3891	no change	no
Q8DSD8	Single-stranded DNA-binding protein OS=Streptococcus mutans serotype c (strain ATCC 700610 / UA159) OX=210007 GN=ssb PE=3 SV=1	0.933794	0.01129	no change	yes
Q8DSE0	DUF2154 domain-containing protein OS=Streptococcus mutans serotype c (strain ATCC 700610 / UA159) OX=210007 GN=SMU_1855 PE=4 SV=1	1.05113	0.01271	no change	yes
Q8DSE1	HTH LytTR-type domain-containing protein OS=Streptococcus mutans serotype c (strain ATCC 700610 / UA159) OX=210007 GN=SMU_1854 PE=4 SV=1	1.06615	0.01622	no change	yes
Q8DSE2	Uncharacterized protein OS=Streptococcus mutans serotype c (strain ATCC 700610 / UA159) OX=210007 GN=SMU_1853 PE=4 SV=1	1.06232	0.01441	no change	yes
Q8DSE3	Putative magnesium/cobalt transport protein OS=Streptococcus mutans serotype c (strain ATCC 700610 / UA159) OX=210007 GN=SMU_1852 PE=4 SV=1	1.09696	0.04613	no change	yes
Q8DSE4	Putative aminopeptidase P OS=Streptococcus mutans serotype c (strain ATCC 700610 / UA159) OX=210007 GN=pepP PE=3 SV=1	0.911398	0.000643	no change	yes
Q8DSE5	Putative deoxycytidylate deaminase OS=Streptococcus mutans serotype c (strain ATCC 700610 / UA159) OX=210007 GN=comEB PE=1 SV=1	0.94233	0.1467	no change	no
Q8DSE6	Ion_trans domain-containing protein OS=Streptococcus mutans serotype c (strain ATCC 700610 / UA159) OX=210007 GN=SMU_1848 PE=4 SV=1	0.952582	0.1659	no change	no
Q8DSE7	Elongation factor P OS=Streptococcus mutans serotype c (strain ATCC 700610 / UA159) OX=210007 GN=efp PE=3 SV=1	0.928858	3e-05	no change	yes
Q8DSE8	Uncharacterized protein OS=Streptococcus mutans serotype c (strain ATCC 700610 / UA159) OX=210007 GN=SMU_1846c PE=3 SV=1	0.976418	0.2847	no change	no
Q8DSE9	Transcription antitermination protein NusB OS=Streptococcus mutans serotype c (strain ATCC 700610 / UA159) OX=210007 GN=nusB PE=3 SV=1	0.891753	0.005564	no change	yes
Q8DSF0	Protein translocase subunit SecA OS=Streptococcus mutans serotype c (strain ATCC 700610 / UA159) OX=210007 GN=secA PE=3 SV=1	0.956008	0.01798	no change	yes
Q8DSF1	Phospho-2-dehydro-3-deoxyheptonate aldolase OS=Streptococcus mutans serotype c (strain ATCC 700610 / UA159) OX=210007 GN=aroH PE=3 SV=1	0.966503	0.2278	no change	no
Q8DSF2	Phospho-2-dehydro-3-deoxyheptonate aldolase OS=Streptococcus mutans serotype c (strain ATCC 700610 / UA159) OX=210007 GN=aroG PE=3 SV=1	0.877598	0.00041	no change	yes
Q8DSF3	Holo-[acyl-carrier-protein] synthase OS=Streptococcus mutans serotype c (strain ATCC 700610 / UA159) OX=210007 GN=acpS PE=3 SV=1	1.00294	0.8351	no change	no
Q8DSF4	Alanine racemase OS=Streptococcus mutans serotype c (strain ATCC 700610 / UA159) OX=210007 GN=alr PE=3 SV=1	0.969815	0.1376	no change	no
Q8DSF5	ATP-dependent DNA helicase RecG OS=Streptococcus mutans serotype c (strain ATCC 700610 / UA159) OX=210007 GN=recG PE=3 SV=1	1.05649	0.002166	no change	yes
Q8DSF6	Uncharacterized protein OS=Streptococcus mutans serotype c (strain ATCC 700610 / UA159) OX=210007 GN=SMU_1832 PE=4 SV=1	1.05192	0.1868	no change	no
Q8DSF7	Putative L-asparaginase OS=Streptococcus mutans serotype c (strain ATCC 700610 / UA159) OX=210007 GN=aspG PE=3 SV=1	1.15564	0.003202	no change	yes
Q8DSF8	Uncharacterized protein OS=Streptococcus mutans serotype c (strain ATCC 700610 / UA159) OX=210007 GN=SMU_1830c PE=4 SV=1	1.05126	0.002437	no change	yes
Q8DSF9	Universal stress protein OS=Streptococcus mutans serotype c (strain ATCC 700610 / UA159) OX=210007 GN=SMU_1828 PE=3 SV=1	1.09289	0.00098	no change	yes
Q8DSG0	Biotin transporter OS=Streptococcus mutans serotype c (strain ATCC 700610 / UA159) OX=210007 GN=SMU_1827 PE=3 SV=1	0.950904	0.519	no change	no
Q8DSG1	Putative aminotransferase OS=Streptococcus mutans serotype c (strain ATCC 700610 / UA159) OX=210007 GN=yfbQ PE=4 SV=1	1.02716	0.01873	no change	yes
Q8DSG2	Putative pyrazinamidase/nicotinamidase OS=Streptococcus mutans serotype c (strain ATCC 700610 / UA159) OX=210007 GN=pncA PE=1 SV=1	1.06687	0.000873	no change	yes
Q8DSG3	Aspartate--tRNA(Asp/Asn) ligase OS=Streptococcus mutans serotype c (strain ATCC 700610 / UA159) OX=210007 GN=aspS1 PE=3 SV=1	1.00098	0.9366	no change	no
Q8DSG4	Aspartyl/glutamyl-tRNA(Asn/Gln) amidotransferase subunit C OS=Streptococcus mutans serotype c (strain ATCC 700610 / UA159) OX=210007 GN=gatC PE=3 SV=1	0.914345	0.01394	no change	yes
Q8DSG5	Glutamyl-tRNA(Gln) amidotransferase subunit A OS=Streptococcus mutans serotype c (strain ATCC 700610 / UA159) OX=210007 GN=gatA PE=3 SV=1	0.997982	0.8549	no change	no
Q8DSG6	Aspartyl/glutamyl-tRNA(Asn/Gln) amidotransferase subunit B OS=Streptococcus mutans serotype c (strain ATCC 700610 / UA159) OX=210007 GN=gatB PE=3 SV=1	0.995983	0.3164	no change	no
Q8DSH0	Putative response regulator ScnR-like protein OS=Streptococcus mutans serotype c (strain ATCC 700610 / UA159) OX=210007 GN=scnR PE=4 SV=1	1.14498	0.002445	no change	yes
Q8DSH1	Histidine kinase OS=Streptococcus mutans serotype c (strain ATCC 700610 / UA159) OX=210007 GN=scnK PE=4 SV=1	1.03406	0.021	no change	yes
Q8DSH4	Putative bacteriocin component ScnF-like protein, putative ABC transporter, ATP-binding protein OS=Streptococcus mutans serotype c (strain ATCC 700610 / UA159) OX=210007 GN=scnF PE=4 SV=1	0.912488	0.02327	no change	yes
Q8DSH5	Putative bacteriocin operon component, ScnE-like protein OS=Streptococcus mutans serotype c (strain ATCC 700610 / UA159) OX=210007 GN=scnE PE=4 SV=1	0.965792	0.584	no change	no
Q8DSH6	Putative bacteroiocin operon protein ScnG-like protein OS=Streptococcus mutans serotype c (strain ATCC 700610 / UA159) OX=210007 GN=scnG PE=4 SV=1	0.971926	0.2588	no change	no
Q8DSH9	Putative glycosyltransferase OS=Streptococcus mutans serotype c (strain ATCC 700610 / UA159) OX=210007 GN=SMU_1806 PE=3 SV=1	1.01478	0.6629	no change	no
Q8DSI0	Putative transcriptional regulator OS=Streptococcus mutans serotype c (strain ATCC 700610 / UA159) OX=210007 GN=SMU_1805 PE=4 SV=1	0.941357	0.1816	no change	no
Q8DSS8	VOC domain-containing protein OS=Streptococcus mutans serotype c (strain ATCC 700610 / UA159) OX=210007 GN=SMU_1681c PE=4 SV=1	1.26715	0.000907	up	yes
Q8DSI3	Uncharacterized protein OS=Streptococcus mutans serotype c (strain ATCC 700610 / UA159) OX=210007 GN=SMU_1802c PE=4 SV=1	1.02476	0.4498	no change	no
Q8DSI4	Putative GTP-binding protein OS=Streptococcus mutans serotype c (strain ATCC 700610 / UA159) OX=210007 GN=SMU_1801c PE=4 SV=1	0.942261	0.01809	no change	yes
Q8DSI5	CRM domain-containing protein OS=Streptococcus mutans serotype c (strain ATCC 700610 / UA159) OX=210007 GN=SMU_1800c PE=4 SV=1	0.925903	0.1003	no change	no
Q8DSI6	Probable nicotinate-nucleotide adenylyltransferase OS=Streptococcus mutans serotype c (strain ATCC 700610 / UA159) OX=210007 GN=nadD PE=3 SV=1	1.10284	0.02254	no change	yes
Q8DSI7	HD domain-containing protein OS=Streptococcus mutans serotype c (strain ATCC 700610 / UA159) OX=210007 GN=SMU_1798c PE=4 SV=1	1.00927	0.7089	no change	no
Q8DSI8	Ribosomal silencing factor RsfS OS=Streptococcus mutans serotype c (strain ATCC 700610 / UA159) OX=210007 GN=rsfS PE=3 SV=1	0.850419	0.006399	no change	yes
Q8DSI9	Methyltransf_25 domain-containing protein OS=Streptococcus mutans serotype c (strain ATCC 700610 / UA159) OX=210007 GN=SMU_1795c PE=4 SV=1	1.01394	0.3671	no change	no
Q8DSJ2	tRNA(Met) cytidine acetate ligase OS=Streptococcus mutans serotype c (strain ATCC 700610 / UA159) OX=210007 GN=tmcAL PE=3 SV=1	0.934686	0.05616	no change	no
Q8DSJ3	Putative transcriptional regulator OS=Streptococcus mutans serotype c (strain ATCC 700610 / UA159) OX=210007 GN=SMU_1790c PE=4 SV=1	0.998672	0.9453	no change	no
Q8DSJ4	Probable transcriptional regulatory protein SMU_1789c OS=Streptococcus mutans serotype c (strain ATCC 700610 / UA159) OX=210007 GN=SMU_1789c PE=3 SV=1	1.01892	0.06645	no change	no
Q8DSJ5	Putative bacterocin transport accessory protein, Bta OS=Streptococcus mutans serotype c (strain ATCC 700610 / UA159) OX=210007 GN=SMU_1788c PE=4 SV=1	0.944215	0.2018	no change	no
Q8DSJ6	Putative secreted protein OS=Streptococcus mutans serotype c (strain ATCC 700610 / UA159) OX=210007 GN=SMU_1787c PE=3 SV=1	0.900514	0.002816	no change	yes
Q8DSJ7	Isoprenyl transferase OS=Streptococcus mutans serotype c (strain ATCC 700610 / UA159) OX=210007 GN=uppS PE=3 SV=1	1.09519	0.009299	no change	yes
Q8DSJ8	Putative Eep protein-like protein OS=Streptococcus mutans serotype c (strain ATCC 700610 / UA159) OX=210007 GN=SMU_1784c PE=3 SV=1	1.02374	0.1043	no change	no
Q8DSJ9	Proline--tRNA ligase OS=Streptococcus mutans serotype c (strain ATCC 700610 / UA159) OX=210007 GN=proS PE=3 SV=1	0.976931	0.04445	no change	yes
Q8DSK0	Uncharacterized protein OS=Streptococcus mutans serotype c (strain ATCC 700610 / UA159) OX=210007 GN=SMU_1782 PE=4 SV=1	1.09524	0.4185	no change	no
Q8DSK1	UPF0374 protein SMU_1781 OS=Streptococcus mutans serotype c (strain ATCC 700610 / UA159) OX=210007 GN=SMU_1781 PE=3 SV=1	0.872976	0.01284	no change	yes
Q8DSK2	Regulatory protein RecX OS=Streptococcus mutans serotype c (strain ATCC 700610 / UA159) OX=210007 GN=recX PE=3 SV=1	1.01374	0.4555	no change	no
Q8DSK3	Uncharacterized RNA methyltransferase SMU_1779c OS=Streptococcus mutans serotype c (strain ATCC 700610 / UA159) OX=210007 GN=SMU_1779c PE=3 SV=1	1.04377	0.000358	no change	yes
Q8DSK4	Putative NrdI-like protein OS=Streptococcus mutans serotype c (strain ATCC 700610 / UA159) OX=210007 GN=nrdI PE=4 SV=1	1.10617	0.05572	no change	no
Q8DSK5	Uncharacterized protein OS=Streptococcus mutans serotype c (strain ATCC 700610 / UA159) OX=210007 GN=SMU_1776c PE=3 SV=1	0.916605	0.09807	no change	no
Q8DSK7	Uncharacterized protein OS=Streptococcus mutans serotype c (strain ATCC 700610 / UA159) OX=210007 GN=SMU_1774c PE=4 SV=1	0.871142	0.007922	no change	yes
Q8DSK8	Uncharacterized protein OS=Streptococcus mutans serotype c (strain ATCC 700610 / UA159) OX=210007 GN=SMU_1773c PE=4 SV=1	0.945521	0.009988	no change	yes
Q8DSK9	Uncharacterized protein OS=Streptococcus mutans serotype c (strain ATCC 700610 / UA159) OX=210007 GN=SMU_1772c PE=4 SV=1	1.0284	0.1012	no change	no
Q8DU40	Uncharacterized protein OS=Streptococcus mutans serotype c (strain ATCC 700610 / UA159) OX=210007 GN=SMU_1116c PE=4 SV=1	1.26262	0.005185	up	yes
Q8DSL1	Valine--tRNA ligase OS=Streptococcus mutans serotype c (strain ATCC 700610 / UA159) OX=210007 GN=valS PE=3 SV=1	0.969821	0.003664	no change	yes
Q8DSL5	WYL domain-containing protein OS=Streptococcus mutans serotype c (strain ATCC 700610 / UA159) OX=210007 GN=SMU_1765c PE=4 SV=1	1.01842	0.1674	no change	no
Q8DSL6	Uncharacterized protein OS=Streptococcus mutans serotype c (strain ATCC 700610 / UA159) OX=210007 GN=SMU_1764c PE=3 SV=1	1.12251	0.000483	no change	yes
Q8DSL7	Uncharacterized protein OS=Streptococcus mutans serotype c (strain ATCC 700610 / UA159) OX=210007 GN=SMU_1763c PE=1 SV=1	1.08658	0.1929	no change	no
Q8DSL8	Uncharacterized protein OS=Streptococcus mutans serotype c (strain ATCC 700610 / UA159) OX=210007 GN=SMU_1762c PE=4 SV=1	1.1458	0.147	no change	no
Q8DSL9	Uncharacterized protein OS=Streptococcus mutans serotype c (strain ATCC 700610 / UA159) OX=210007 GN=SMU_1761c PE=4 SV=1	1.15467	0.000546	no change	yes
Q8DSM0	Uncharacterized protein OS=Streptococcus mutans serotype c (strain ATCC 700610 / UA159) OX=210007 GN=SMU_1760c PE=4 SV=1	0.985618	0.3693	no change	no
Q8DSM1	CRISPR-associated exonuclease Cas4 OS=Streptococcus mutans serotype c (strain ATCC 700610 / UA159) OX=210007 GN=SMU_1758c PE=3 SV=1	1.07023	0.1788	no change	no
Q8DSM3	Uncharacterized protein OS=Streptococcus mutans serotype c (strain ATCC 700610 / UA159) OX=210007 GN=SMU_1755c PE=4 SV=1	1.03873	0.8089	no change	no
Q8DSM5	CRISPR-associated endoribonuclease Cas2 OS=Streptococcus mutans serotype c (strain ATCC 700610 / UA159) OX=210007 GN=cas2 PE=3 SV=1	1.01547	0.781	no change	no
Q8DSM8	Aspartokinase OS=Streptococcus mutans serotype c (strain ATCC 700610 / UA159) OX=210007 GN=akh PE=3 SV=1	0.989662	0.2243	no change	no
Q8DSM9	Putative phosphatase OS=Streptococcus mutans serotype c (strain ATCC 700610 / UA159) OX=210007 GN=SMU_1747c PE=4 SV=1	0.835847	0.2023	no change	no
Q8DSN0	Trans-2-decenoyl-[acyl-carrier-protein] isomerase OS=Streptococcus mutans serotype c (strain ATCC 700610 / UA159) OX=210007 GN=fabM PE=3 SV=1	1.08208	0.000422	no change	yes
Q8DSN1	Putative transcriptional regulator OS=Streptococcus mutans serotype c (strain ATCC 700610 / UA159) OX=210007 GN=SMU_1745c PE=4 SV=1	1.06499	0.1457	no change	no
Q8DSN2	3-oxoacyl-[acyl-carrier-protein] synthase 3 OS=Streptococcus mutans serotype c (strain ATCC 700610 / UA159) OX=210007 GN=fabH PE=3 SV=1	0.873878	0.02683	no change	yes
Q8DSN3	Acyl carrier protein OS=Streptococcus mutans serotype c (strain ATCC 700610 / UA159) OX=210007 GN=acp PE=3 SV=1	0.844118	0.001055	no change	yes
Q8DSN4	Putative trans-2-enoyl-ACP reductase OS=Streptococcus mutans serotype c (strain ATCC 700610 / UA159) OX=210007 GN=SMU_1742c PE=4 SV=1	0.930395	0.00076	no change	yes
Q8DSN5	3-oxoacyl-[acyl-carrier-protein] reductase OS=Streptococcus mutans serotype c (strain ATCC 700610 / UA159) OX=210007 GN=fabG PE=3 SV=1	0.875928	0.000143	no change	yes
Q8DSN6	3-oxoacyl-[acyl-carrier-protein] synthase 2 OS=Streptococcus mutans serotype c (strain ATCC 700610 / UA159) OX=210007 GN=fabF PE=3 SV=1	0.936241	0.04157	no change	yes
Q8DSN7	Biotin carboxyl carrier protein of acetyl-CoA carboxylase OS=Streptococcus mutans serotype c (strain ATCC 700610 / UA159) OX=210007 GN=bccP PE=4 SV=1	0.913731	0.005444	no change	yes
Q8DSN8	3-hydroxyacyl-[acyl-carrier-protein] dehydratase FabZ OS=Streptococcus mutans serotype c (strain ATCC 700610 / UA159) OX=210007 GN=fabZ PE=3 SV=1	0.970468	0.08425	no change	no
Q8DSN9	Biotin carboxylase OS=Streptococcus mutans serotype c (strain ATCC 700610 / UA159) OX=210007 GN=accC PE=4 SV=1	0.974111	0.2277	no change	no
Q8DSP0	Acetyl-coenzyme A carboxylase carboxyl transferase subunit beta OS=Streptococcus mutans serotype c (strain ATCC 700610 / UA159) OX=210007 GN=accD PE=3 SV=1	0.959426	0.01003	no change	yes
Q8DSP1	Acetyl-coenzyme A carboxylase carboxyl transferase subunit alpha OS=Streptococcus mutans serotype c (strain ATCC 700610 / UA159) OX=210007 GN=accA PE=3 SV=1	0.93982	0.004578	no change	yes
Q8DSP2	Putative SNF helicase OS=Streptococcus mutans serotype c (strain ATCC 700610 / UA159) OX=210007 GN=SMU_1733c PE=4 SV=1	1.06763	0.07862	no change	no
Q8DSP3	Uncharacterized protein OS=Streptococcus mutans serotype c (strain ATCC 700610 / UA159) OX=210007 GN=SMU_1732c PE=4 SV=1	1.1556	0.002469	no change	yes
Q8DSP4	UDP-N-acetylmuramate--L-alanine ligase OS=Streptococcus mutans serotype c (strain ATCC 700610 / UA159) OX=210007 GN=murC PE=3 SV=1	1.00596	0.2729	no change	no
Q8DSP5	Putative acetyltransferase OS=Streptococcus mutans serotype c (strain ATCC 700610 / UA159) OX=210007 GN=SMU_1730c PE=4 SV=1	0.967596	0.6481	no change	no
Q8DSP6	Endolytic murein transglycosylase OS=Streptococcus mutans serotype c (strain ATCC 700610 / UA159) OX=210007 GN=mltG PE=3 SV=1	1.03885	0.1079	no change	no
Q8DSP7	Transcription elongation factor GreA OS=Streptococcus mutans serotype c (strain ATCC 700610 / UA159) OX=210007 GN=greA PE=3 SV=1	0.875363	7.5e-05	no change	yes
Q8DSP8	Membrane protein insertase YidC 2 OS=Streptococcus mutans serotype c (strain ATCC 700610 / UA159) OX=210007 GN=yidC2 PE=3 SV=1	1.00952	0.4712	no change	no
Q8DSP9	Acylphosphatase OS=Streptococcus mutans serotype c (strain ATCC 700610 / UA159) OX=210007 GN=SMU_1725 PE=3 SV=1	1.16503	0.006252	no change	yes
Q8DSQ0	Putative rRNA methylase OS=Streptococcus mutans serotype c (strain ATCC 700610 / UA159) OX=210007 GN=SMU_1724c PE=4 SV=1	0.997241	0.8882	no change	no
Q8DSQ1	HD_domain domain-containing protein OS=Streptococcus mutans serotype c (strain ATCC 700610 / UA159) OX=210007 GN=SMU_1723c PE=4 SV=1	1.14344	0.009612	no change	yes
Q8DSQ2	Putative integral membrane protein OS=Streptococcus mutans serotype c (strain ATCC 700610 / UA159) OX=210007 GN=SMU_1722c PE=3 SV=1	1.00191	0.973	no change	no
Q8DSQ3	Putative diaminopimelate decarboxylase OS=Streptococcus mutans serotype c (strain ATCC 700610 / UA159) OX=210007 GN=SMU_1721c PE=3 SV=1	1.02736	0.5252	no change	no
Q8DSQ4	UPF0154 protein SMU_1719c OS=Streptococcus mutans serotype c (strain ATCC 700610 / UA159) OX=210007 GN=SMU_1719c PE=3 SV=1	1.10059	0.0174	no change	yes
Q8DSQ5	Glutamate racemase OS=Streptococcus mutans serotype c (strain ATCC 700610 / UA159) OX=210007 GN=murI PE=3 SV=1	1.00476	0.6517	no change	no
Q8DSQ6	dITP/XTP pyrophosphatase OS=Streptococcus mutans serotype c (strain ATCC 700610 / UA159) OX=210007 GN=SMU_1717c PE=3 SV=1	1.04595	0.01779	no change	yes
Q8DSQ7	Phosphoesterase OS=Streptococcus mutans serotype c (strain ATCC 700610 / UA159) OX=210007 GN=SMU_1716c PE=3 SV=1	1.11613	0.06945	no change	no
Q8DSQ8	Uncharacterized protein OS=Streptococcus mutans serotype c (strain ATCC 700610 / UA159) OX=210007 GN=SMU_1715c PE=4 SV=1	1.06455	0.03996	no change	yes
Q8DSQ9	Tyrosine recombinase XerD-like OS=Streptococcus mutans serotype c (strain ATCC 700610 / UA159) OX=210007 GN=SMU_1714c PE=3 SV=1	1.08893	0.09203	no change	no
Q8DSR0	Pseudouridine synthase OS=Streptococcus mutans serotype c (strain ATCC 700610 / UA159) OX=210007 GN=rluB PE=3 SV=1	0.926447	0.002135	no change	yes
Q8DSR1	Putative membrane protein insertion efficiency factor OS=Streptococcus mutans serotype c (strain ATCC 700610 / UA159) OX=210007 GN=SMU_1710c PE=3 SV=1	1.00613	0.8589	no change	no
Q8DSR2	Putative potassium uptake protein TrkH OS=Streptococcus mutans serotype c (strain ATCC 700610 / UA159) OX=210007 GN=trkH PE=4 SV=1	1.11974	0.00811	no change	yes
Q8DSR3	Trk system potassium uptake protein TrkA OS=Streptococcus mutans serotype c (strain ATCC 700610 / UA159) OX=210007 GN=trkA PE=4 SV=1	1.07532	0.02678	no change	yes
Q8DSR4	Putative tRNA (cytidine(34)-2'-O)-methyltransferase OS=Streptococcus mutans serotype c (strain ATCC 700610 / UA159) OX=210007 GN=SMU_1707c PE=1 SV=1	0.94917	0.05371	no change	no
Q8DS74	Putative PTS system, mannose-specific IIB component OS=Streptococcus mutans serotype c (strain ATCC 700610 / UA159) OX=210007 GN=SMU_1960c PE=4 SV=1	1.26228	9.3e-05	up	yes
Q8DSR6	Uncharacterized protein OS=Streptococcus mutans serotype c (strain ATCC 700610 / UA159) OX=210007 GN=SMU_1705 PE=4 SV=1	0.981391	0.242	no change	no
Q8DSR7	PadR domain-containing protein OS=Streptococcus mutans serotype c (strain ATCC 700610 / UA159) OX=210007 GN=SMU_1704 PE=1 SV=1	1.02264	0.4702	no change	no
Q8DSR8	Riboflavin transporter OS=Streptococcus mutans serotype c (strain ATCC 700610 / UA159) OX=210007 GN=SMU_1703c PE=3 SV=1	0.920932	0.0169	no change	yes
Q8DSR9	Putative phosphatase OS=Streptococcus mutans serotype c (strain ATCC 700610 / UA159) OX=210007 GN=SMU_1702c PE=4 SV=1	1.02043	0.7601	no change	no
Q8DSS1	Uncharacterized protein OS=Streptococcus mutans serotype c (strain ATCC 700610 / UA159) OX=210007 GN=SMU_1700c PE=4 SV=1	0.851185	0.03696	no change	yes
Q8DSS2	Elp3 domain-containing protein OS=Streptococcus mutans serotype c (strain ATCC 700610 / UA159) OX=210007 GN=SMU_1699c PE=4 SV=1	0.866795	0.01104	no change	yes
Q8DTZ0	Putative cytochrome C biogenesis protein OS=Streptococcus mutans serotype c (strain ATCC 700610 / UA159) OX=210007 GN=ccdA PE=4 SV=1	1.26045	0.01067	up	yes
Q8DSS4	Protein DltD OS=Streptococcus mutans serotype c (strain ATCC 700610 / UA159) OX=210007 GN=dltD PE=3 SV=1	1.00298	0.7552	no change	no
Q8DSS5	Uncharacterized protein OS=Streptococcus mutans serotype c (strain ATCC 700610 / UA159) OX=210007 GN=SMU_1685c PE=4 SV=1	0.960093	0.002652	no change	yes
Q8DSS6	HTH deoR-type domain-containing protein OS=Streptococcus mutans serotype c (strain ATCC 700610 / UA159) OX=210007 GN=SMU_1683c PE=4 SV=1	1.03459	0.05036	no change	no
Q8DSS7	DJ-1_PfpI domain-containing protein OS=Streptococcus mutans serotype c (strain ATCC 700610 / UA159) OX=210007 GN=SMU_1682c PE=4 SV=1	1.04778	0.6782	no change	no
Q8DWJ6	ATP-grasp domain-containing protein OS=Streptococcus mutans serotype c (strain ATCC 700610 / UA159) OX=210007 GN=SMU_49 PE=4 SV=1	1.25616	0.001125	up	yes
Q8DSS9	Uncharacterized protein OS=Streptococcus mutans serotype c (strain ATCC 700610 / UA159) OX=210007 GN=SMU_1680c PE=4 SV=1	1.12326	0.001487	no change	yes
Q8DST0	Uncharacterized protein OS=Streptococcus mutans serotype c (strain ATCC 700610 / UA159) OX=210007 GN=SMU_1679c PE=4 SV=1	1.03697	0.277	no change	no
Q8DST1	BAAT_C domain-containing protein OS=Streptococcus mutans serotype c (strain ATCC 700610 / UA159) OX=210007 GN=SMU_1678 PE=4 SV=1	1.12722	0.000702	no change	yes
Q8DST2	UDP-N-acetylmuramoyl-L-alanyl-D-glutamate--L-lysine ligase OS=Streptococcus mutans serotype c (strain ATCC 700610 / UA159) OX=210007 GN=murE PE=3 SV=1	1.00297	0.8454	no change	no
Q8DST3	Putative membrane protein OS=Streptococcus mutans serotype c (strain ATCC 700610 / UA159) OX=210007 GN=SMU_1676c PE=4 SV=1	1.08966	0.006757	no change	yes
Q8DST4	Putative cystathionine gamma-synthase possible bifunctional enzyme OS=Streptococcus mutans serotype c (strain ATCC 700610 / UA159) OX=210007 GN=metB PE=3 SV=1	1.01366	0.4862	no change	no
Q8DST5	Putative aminotransferase probable beta-cystathionase OS=Streptococcus mutans serotype c (strain ATCC 700610 / UA159) OX=210007 GN=metC PE=1 SV=1	1.03125	0.08744	no change	no
Q8DST6	Uracil phosphoribosyltransferase OS=Streptococcus mutans serotype c (strain ATCC 700610 / UA159) OX=210007 GN=upp PE=3 SV=1	1.0402	0.08697	no change	no
Q8DST7	ATP-dependent Clp protease proteolytic subunit OS=Streptococcus mutans serotype c (strain ATCC 700610 / UA159) OX=210007 GN=clpP PE=3 SV=1	0.898269	0.001246	no change	yes
Q8DTD9	MFS domain-containing protein OS=Streptococcus mutans serotype c (strain ATCC 700610 / UA159) OX=210007 GN=SMU_1411 PE=4 SV=1	1.25476	0.00245	up	yes
Q8DST9	UPF0298 protein SMU_1670c OS=Streptococcus mutans serotype c (strain ATCC 700610 / UA159) OX=210007 GN=SMU_1670c PE=3 SV=1	1.11145	0.02929	no change	yes
Q8DSU0	Putative ABC transporter, branched chain amino acid-binding protein OS=Streptococcus mutans serotype c (strain ATCC 700610 / UA159) OX=210007 GN=livK PE=3 SV=1	0.899199	0.000603	no change	yes
Q8DSU1	Putative branched chain amino acid ABC transporter, permease protein OS=Streptococcus mutans serotype c (strain ATCC 700610 / UA159) OX=210007 GN=livH PE=4 SV=1	0.889044	0.05686	no change	no
Q8DSU2	Putative branched chain amino acid ABC transporter, permease protein OS=Streptococcus mutans serotype c (strain ATCC 700610 / UA159) OX=210007 GN=livM PE=4 SV=1	0.911859	0.02933	no change	yes
Q8DSU3	Putative branched chain amino acid ABC transporter, ATP-binding protein OS=Streptococcus mutans serotype c (strain ATCC 700610 / UA159) OX=210007 GN=livG PE=4 SV=1	0.883663	0.003043	no change	yes
Q8DSU4	Putative branched chain amino acid ABC transporter, ATP-binding protein OS=Streptococcus mutans serotype c (strain ATCC 700610 / UA159) OX=210007 GN=livF PE=4 SV=1	0.881472	0.002934	no change	yes
Q8DSU5	Putative acetoin utilization protein, acetoin dehydrogenase OS=Streptococcus mutans serotype c (strain ATCC 700610 / UA159) OX=210007 GN=SMU_1664c PE=4 SV=1	0.972747	0.01308	no change	yes
Q8DSU6	Thymidylate kinase OS=Streptococcus mutans serotype c (strain ATCC 700610 / UA159) OX=210007 GN=tmk PE=3 SV=1	1.10415	0.07088	no change	no
Q8DSU7	Putative DNA polymerase III, delta subunit OS=Streptococcus mutans serotype c (strain ATCC 700610 / UA159) OX=210007 GN=holB PE=4 SV=1	1.08642	0.1187	no change	no
Q8DSU8	Putative signal peptidase II OS=Streptococcus mutans serotype c (strain ATCC 700610 / UA159) OX=210007 GN=SMU_1661c PE=4 SV=1	1.18332	0.007671	no change	yes
Q8DSU9	Initiation-control protein YabA OS=Streptococcus mutans serotype c (strain ATCC 700610 / UA159) OX=210007 GN=SMU_1660c PE=3 SV=1	0.951874	0.3764	no change	no
Q8DSV0	Ribosomal RNA small subunit methyltransferase I OS=Streptococcus mutans serotype c (strain ATCC 700610 / UA159) OX=210007 GN=rsmI PE=3 SV=1	1.05813	0.01107	no change	yes
Q8DSV2	Putative nitrogen regulatory protein PII OS=Streptococcus mutans serotype c (strain ATCC 700610 / UA159) OX=210007 GN=SMU_1657c PE=1 SV=1	1.00294	0.8204	no change	no
Q8DSV3	Phosphoserine aminotransferase OS=Streptococcus mutans serotype c (strain ATCC 700610 / UA159) OX=210007 GN=serC PE=3 SV=1	1.16389	0.002579	no change	yes
Q8DSV5	Putative acetyltransferase OS=Streptococcus mutans serotype c (strain ATCC 700610 / UA159) OX=210007 GN=SMU_1654c PE=4 SV=1	0.969336	0.38	no change	no
Q8DSV6	2-oxoglutarate reductase OS=Streptococcus mutans serotype c (strain ATCC 700610 / UA159) OX=210007 GN=serA PE=3 SV=1	1.07808	2.1e-05	no change	yes
Q8DSV7	Methylated-DNA--protein-cysteine methyltransferase OS=Streptococcus mutans serotype c (strain ATCC 700610 / UA159) OX=210007 GN=ogt PE=3 SV=1	1.0455	0.07152	no change	no
Q8DSV8	Putative arsenate reductase OS=Streptococcus mutans serotype c (strain ATCC 700610 / UA159) OX=210007 GN=SMU_1651 PE=1 SV=1	1.02347	0.2684	no change	no
Q8DSV9	Endonuclease III OS=Streptococcus mutans serotype c (strain ATCC 700610 / UA159) OX=210007 GN=end3 PE=3 SV=1	0.989768	0.7568	no change	no
Q8DSW0	Uncharacterized protein OS=Streptococcus mutans serotype c (strain ATCC 700610 / UA159) OX=210007 GN=SMU_1648c PE=4 SV=1	1.09703	0.2872	no change	no
Q8DSW1	Putative transcriptional regulator OS=Streptococcus mutans serotype c (strain ATCC 700610 / UA159) OX=210007 GN=SMU_1647c PE=4 SV=1	0.988601	0.6115	no change	no
Q8DSW2	DUF1648 domain-containing protein OS=Streptococcus mutans serotype c (strain ATCC 700610 / UA159) OX=210007 GN=SMU_1646c PE=4 SV=1	0.896463	0.008474	no change	yes
Q8DSW3	Putative tellurite resistance protein OS=Streptococcus mutans serotype c (strain ATCC 700610 / UA159) OX=210007 GN=SMU_1645 PE=4 SV=1	0.907867	0.01118	no change	yes
Q8DSW4	Uncharacterized protein OS=Streptococcus mutans serotype c (strain ATCC 700610 / UA159) OX=210007 GN=SMU_1644c PE=4 SV=1	1	0.9648	no change	no
Q8DSW6	Uncharacterized protein OS=Streptococcus mutans serotype c (strain ATCC 700610 / UA159) OX=210007 GN=SMU_1642c PE=3 SV=1	1.01976	0.6135	no change	no
Q8DSW7	CsbD domain-containing protein OS=Streptococcus mutans serotype c (strain ATCC 700610 / UA159) OX=210007 GN=SMU_1641c PE=3 SV=1	0.928439	0.08663	no change	no
Q8DSW8	Methionine--tRNA ligase OS=Streptococcus mutans serotype c (strain ATCC 700610 / UA159) OX=210007 GN=metS PE=3 SV=1	0.943491	0.002922	no change	yes
Q8DSW9	Uncharacterized protein OS=Streptococcus mutans serotype c (strain ATCC 700610 / UA159) OX=210007 GN=SMU_1638c PE=4 SV=1	0.924849	0.175	no change	no
Q8DSX1	ASCH domain-containing protein OS=Streptococcus mutans serotype c (strain ATCC 700610 / UA159) OX=210007 GN=SMU_1636c PE=4 SV=1	0.886618	0.004586	no change	yes
Q8DSX2	Bifunctional protein GlmU OS=Streptococcus mutans serotype c (strain ATCC 700610 / UA159) OX=210007 GN=glmU PE=3 SV=1	1.0277	0.1104	no change	no
Q8DSX3	Nudix hydrolase domain-containing protein OS=Streptococcus mutans serotype c (strain ATCC 700610 / UA159) OX=210007 GN=SMU_1634c PE=4 SV=1	1.05141	0.1706	no change	no
Q8DSX4	Uncharacterized protein OS=Streptococcus mutans serotype c (strain ATCC 700610 / UA159) OX=210007 GN=SMU_1633c PE=4 SV=1	1.1487	0.00036	no change	yes
Q8DSX5	5'-methylthioadenosine/S-adenosylhomocysteine nucleosidase OS=Streptococcus mutans serotype c (strain ATCC 700610 / UA159) OX=210007 GN=pfs PE=4 SV=1	1.04447	0.04572	no change	yes
Q8DSX6	Peptidyl-prolyl cis-trans isomerase OS=Streptococcus mutans serotype c (strain ATCC 700610 / UA159) OX=210007 GN=SMU_1631 PE=3 SV=1	1.05035	0.02153	no change	yes
Q8DSX7	DNA translocase FtsK OS=Streptococcus mutans serotype c (strain ATCC 700610 / UA159) OX=210007 GN=ftsK PE=3 SV=2	1.06587	0.002977	no change	yes
Q8DSX8	Uncharacterized protein OS=Streptococcus mutans serotype c (strain ATCC 700610 / UA159) OX=210007 GN=SMU_1628 PE=4 SV=1	0.905751	0.355	no change	no
Q8DSX9	50S ribosomal protein L11 OS=Streptococcus mutans serotype c (strain ATCC 700610 / UA159) OX=210007 GN=rplK PE=3 SV=1	0.931092	0.01084	no change	yes
Q8DSY0	50S ribosomal protein L1 OS=Streptococcus mutans serotype c (strain ATCC 700610 / UA159) OX=210007 GN=rplA PE=3 SV=1	0.949458	0.03262	no change	yes
Q8DSY1	Uridylate kinase OS=Streptococcus mutans serotype c (strain ATCC 700610 / UA159) OX=210007 GN=pyrH PE=3 SV=1	0.952395	0.003371	no change	yes
Q8DSY2	Ribosome-recycling factor OS=Streptococcus mutans serotype c (strain ATCC 700610 / UA159) OX=210007 GN=frr PE=3 SV=1	0.924898	0.006163	no change	yes
Q8DSY3	S1 motif domain-containing protein OS=Streptococcus mutans serotype c (strain ATCC 700610 / UA159) OX=210007 GN=SMU_1623c PE=3 SV=1	0.930739	0.002876	no change	yes
Q8DSY4	Peptide methionine sulfoxide reductase MsrA OS=Streptococcus mutans serotype c (strain ATCC 700610 / UA159) OX=210007 GN=msrA PE=3 SV=1	1.08458	0.1064	no change	no
Q8DSY5	UPF0346 protein SMU_1621c OS=Streptococcus mutans serotype c (strain ATCC 700610 / UA159) OX=210007 GN=SMU_1621c PE=3 SV=1	1.08614	0.08787	no change	no
Q8DSY6	Putative phosphate starvation-induced protein PhoH OS=Streptococcus mutans serotype c (strain ATCC 700610 / UA159) OX=210007 GN=phoH PE=4 SV=1	0.999008	0.9491	no change	no
Q8DSY7	Endoribonuclease YbeY OS=Streptococcus mutans serotype c (strain ATCC 700610 / UA159) OX=210007 GN=ybeY PE=3 SV=1	1.16093	0.01191	no change	yes
Q8DSY8	Nudix hydrolase domain-containing protein OS=Streptococcus mutans serotype c (strain ATCC 700610 / UA159) OX=210007 GN=SMU_1616c PE=3 SV=1	0.930871	0.1156	no change	no
Q8DSY9	Uncharacterized protein OS=Streptococcus mutans serotype c (strain ATCC 700610 / UA159) OX=210007 GN=SMU_1615c PE=4 SV=1	1.0771	0.008365	no change	yes
Q8DSZ0	Dephospho-CoA kinase OS=Streptococcus mutans serotype c (strain ATCC 700610 / UA159) OX=210007 GN=coaE PE=3 SV=1	1.08683	0.004431	no change	yes
Q8DSZ1	Methyltransf_25 domain-containing protein OS=Streptococcus mutans serotype c (strain ATCC 700610 / UA159) OX=210007 GN=SMU_1612c PE=4 SV=1	1.07483	0.06354	no change	no
Q8DSZ2	Putative permease possible multi-drug resistance efflux pump OS=Streptococcus mutans serotype c (strain ATCC 700610 / UA159) OX=210007 GN=SMU_1611c PE=4 SV=1	0.931193	0.2851	no change	no
Q8DTB7	Putative UDP-N-acetylglucosamine 2-epimerase OS=Streptococcus mutans serotype c (strain ATCC 700610 / UA159) OX=210007 GN=epsC PE=3 SV=1	1.25442	0.000158	up	yes
Q8DSZ4	Protein-export membrane protein SecG OS=Streptococcus mutans serotype c (strain ATCC 700610 / UA159) OX=210007 GN=SMU_1609c PE=3 SV=1	0.937858	0.1633	no change	no
Q8DSZ5	SsrA-binding protein OS=Streptococcus mutans serotype c (strain ATCC 700610 / UA159) OX=210007 GN=smpB PE=3 SV=1	0.894358	0.003083	no change	yes
Q8DSZ6	Putative MDR permease possible transmembrane efflux protein OS=Streptococcus mutans serotype c (strain ATCC 700610 / UA159) OX=210007 GN=SMU_1605 PE=3 SV=1	0.89626	0.0576	no change	no
Q8DSZ7	Uncharacterized protein OS=Streptococcus mutans serotype c (strain ATCC 700610 / UA159) OX=210007 GN=SMU_1604c PE=1 SV=1	1.01455	0.4404	no change	no
Q8DSZ8	Aldoketomutase OS=Streptococcus mutans serotype c (strain ATCC 700610 / UA159) OX=210007 GN=lguL PE=3 SV=1	1.18146	0.003488	no change	yes
Q8DSZ9	Putative NAD(P)H-flavin oxidoreductase OS=Streptococcus mutans serotype c (strain ATCC 700610 / UA159) OX=210007 GN=SMU_1602 PE=3 SV=1	1.15755	7.2e-05	no change	yes
Q8DT00	Putative phospho-beta-glucosidase OS=Streptococcus mutans serotype c (strain ATCC 700610 / UA159) OX=210007 GN=bgl PE=1 SV=1	1.18346	0.008012	no change	yes
Q8DT01	Putative PTS system, cellobiose-specific IIB component OS=Streptococcus mutans serotype c (strain ATCC 700610 / UA159) OX=210007 GN=ptcB PE=4 SV=1	1.15362	0.00088	no change	yes
Q8DV11	DUF4430 domain-containing protein OS=Streptococcus mutans serotype c (strain ATCC 700610 / UA159) OX=210007 GN=SMU_711 PE=4 SV=1	1.25422	1.7e-05	up	yes
Q8DTS4	N-acetyltransferase domain-containing protein OS=Streptococcus mutans serotype c (strain ATCC 700610 / UA159) OX=210007 GN=SMU_1253c PE=4 SV=1	1.25415	0.005813	up	yes
Q8DT05	Permease IIC component OS=Streptococcus mutans serotype c (strain ATCC 700610 / UA159) OX=210007 GN=ptcC PE=4 SV=1	1.1169	0.0775	no change	no
Q8DT06	Putative CDP-diglyceride synthetase OS=Streptococcus mutans serotype c (strain ATCC 700610 / UA159) OX=210007 GN=SMU_1593c PE=4 SV=1	1.04102	0.2568	no change	no
Q8DT07	Putative dipeptidase PepQ OS=Streptococcus mutans serotype c (strain ATCC 700610 / UA159) OX=210007 GN=pepQ PE=4 SV=1	1.15226	0.00072	no change	yes
Q8DT08	Intracellular alpha-amylase OS=Streptococcus mutans serotype c (strain ATCC 700610 / UA159) OX=210007 GN=amyA PE=3 SV=1	1.13234	0.003397	no change	yes
Q8DT09	Putative hexosyltransferase OS=Streptococcus mutans serotype c (strain ATCC 700610 / UA159) OX=210007 GN=SMU_1589c PE=4 SV=1	0.986957	0.2626	no change	no
Q8DT10	Putative hexosyltransferase OS=Streptococcus mutans serotype c (strain ATCC 700610 / UA159) OX=210007 GN=SMU_1588c PE=4 SV=1	1.1173	0.006601	no change	yes
Q8DT11	Uncharacterized protein OS=Streptococcus mutans serotype c (strain ATCC 700610 / UA159) OX=210007 GN=SMU_1587c PE=4 SV=1	1.16732	0.00016	no change	yes
Q8DT12	Threonine--tRNA ligase OS=Streptococcus mutans serotype c (strain ATCC 700610 / UA159) OX=210007 GN=thrS PE=3 SV=1	1.023	0.01882	no change	yes
Q8DT13	Putative transcriptional regulator OS=Streptococcus mutans serotype c (strain ATCC 700610 / UA159) OX=210007 GN=SMU_1585c PE=4 SV=1	0.97552	0.02393	no change	yes
Q8DT15	GAF domain-containing protein OS=Streptococcus mutans serotype c (strain ATCC 700610 / UA159) OX=210007 GN=SMU_1582c PE=4 SV=1	0.884805	0.01907	no change	yes
Q8DT16	DNA polymerase III subunit gamma/tau OS=Streptococcus mutans serotype c (strain ATCC 700610 / UA159) OX=210007 GN=dnaX PE=3 SV=1	1.01483	0.1386	no change	no
Q8DT18	Bifunctional ligase/repressor BirA OS=Streptococcus mutans serotype c (strain ATCC 700610 / UA159) OX=210007 GN=birA PE=3 SV=1	1.07178	0.0241	no change	yes
Q8DT19	Uncharacterized protein OS=Streptococcus mutans serotype c (strain ATCC 700610 / UA159) OX=210007 GN=SMU_1577c PE=4 SV=1	0.918164	1e-06	no change	yes
Q8DT20	Uncharacterized protein OS=Streptococcus mutans serotype c (strain ATCC 700610 / UA159) OX=210007 GN=SMU_1576c PE=4 SV=1	0.975296	0.06736	no change	no
Q8DT21	Uncharacterized protein OS=Streptococcus mutans serotype c (strain ATCC 700610 / UA159) OX=210007 GN=SMU_1575c PE=4 SV=1	1.06231	0.07415	no change	no
Q8DT22	Uncharacterized protein OS=Streptococcus mutans serotype c (strain ATCC 700610 / UA159) OX=210007 GN=SMU_1574c PE=4 SV=1	1.07394	0.01127	no change	yes
Q8DT23	S-adenosylmethionine synthase OS=Streptococcus mutans serotype c (strain ATCC 700610 / UA159) OX=210007 GN=metK PE=3 SV=1	0.964545	0.09713	no change	no
Q8DT24	UDP-N-acetylglucosamine 1-carboxyvinyltransferase 2 OS=Streptococcus mutans serotype c (strain ATCC 700610 / UA159) OX=210007 GN=murA2 PE=3 SV=1	1.003	0.3465	no change	no
Q8DT25	Putative ABC transporter, ATP-binding protein, MsmK-like protein OS=Streptococcus mutans serotype c (strain ATCC 700610 / UA159) OX=210007 GN=SMU_1571 PE=4 SV=1	0.891244	0.002585	no change	yes
Q8DT26	Putative maltose/maltodextrin ABC transporter, MalG permease OS=Streptococcus mutans serotype c (strain ATCC 700610 / UA159) OX=210007 GN=malG PE=3 SV=1	0.909863	0.01268	no change	yes
Q8DT27	Putative maltose/maltodextrin ABC transporter, permease protein MalF OS=Streptococcus mutans serotype c (strain ATCC 700610 / UA159) OX=210007 GN=malF PE=3 SV=1	0.933202	0.01947	no change	yes
Q8DT28	Putative maltose/maltodextrin ABC transporter, sugar-binding protein MalX OS=Streptococcus mutans serotype c (strain ATCC 700610 / UA159) OX=210007 GN=malX PE=4 SV=1	0.880318	0.00018	no change	yes
Q8DT29	Putative maltose operon transcriptional repressor OS=Streptococcus mutans serotype c (strain ATCC 700610 / UA159) OX=210007 GN=malR PE=4 SV=1	1.1682	0.001826	no change	yes
Q8DT30	4-alpha-glucanotransferase OS=Streptococcus mutans serotype c (strain ATCC 700610 / UA159) OX=210007 GN=malQ PE=3 SV=1	0.883054	0.000638	no change	yes
Q8DTI4	Putative transposase fregment OS=Streptococcus mutans serotype c (strain ATCC 700610 / UA159) OX=210007 GN=SMU_1355c PE=4 SV=1	1.25401	0.08522	up	no
Q8DT32	Putative cation-transporting P-type ATPase PacL OS=Streptococcus mutans serotype c (strain ATCC 700610 / UA159) OX=210007 GN=pacL PE=4 SV=1	1.19725	0.000366	no change	yes
Q8DTP4	Putative permease, chloride channel OS=Streptococcus mutans serotype c (strain ATCC 700610 / UA159) OX=210007 GN=SMU_1289c PE=4 SV=1	1.25322	0.06094	up	no
Q8DW16	Carbamate kinase OS=Streptococcus mutans serotype c (strain ATCC 700610 / UA159) OX=210007 GN=arcC PE=3 SV=1	1.25224	0.1164	up	no
Q8DTC9	Putative pyruvate dehydrogenase, TPP-dependent E1 component alpha-subunit OS=Streptococcus mutans serotype c (strain ATCC 700610 / UA159) OX=210007 GN=pdhA PE=4 SV=1	1.24937	0.002191	up	yes
Q8DW88	Urocanate reductase OS=Streptococcus mutans serotype c (strain ATCC 700610 / UA159) OX=210007 GN=urdA PE=1 SV=1	1.24902	0.001027	up	yes
Q8DVG2	ABM domain-containing protein OS=Streptococcus mutans serotype c (strain ATCC 700610 / UA159) OX=210007 GN=SMU_528c PE=4 SV=1	1.24899	0.001177	up	yes
I6L8X9	Putative PTS system, sorbitol-specific enzyme IIA OS=Streptococcus mutans serotype c (strain ATCC 700610 / UA159) OX=210007 GN=SMU_313 PE=4 SV=1	1.24818	0.02224	up	yes
Q8DT42	Uncharacterized protein OS=Streptococcus mutans serotype c (strain ATCC 700610 / UA159) OX=210007 GN=SMU_1552c PE=4 SV=1	0.924281	0.1086	no change	no
Q8DT43	Putative ABC transporter, ATP-binding protein OS=Streptococcus mutans serotype c (strain ATCC 700610 / UA159) OX=210007 GN=SMU_1551c PE=4 SV=1	1.12636	0.00023	no change	yes
Q8DT34	Trk system potassium uptake protein TrkA OS=Streptococcus mutans serotype c (strain ATCC 700610 / UA159) OX=210007 GN=trkB PE=4 SV=1	1.24707	0.002163	up	yes
Q8DT45	Putative histidine kinase OS=Streptococcus mutans serotype c (strain ATCC 700610 / UA159) OX=210007 GN=SMU_1548c PE=4 SV=1	1.14026	0.000387	no change	yes
Q8DT46	Putative response regulator OS=Streptococcus mutans serotype c (strain ATCC 700610 / UA159) OX=210007 GN=SMU_1547c PE=4 SV=1	1.09821	0.246	no change	no
Q8DT47	GtrA domain-containing protein OS=Streptococcus mutans serotype c (strain ATCC 700610 / UA159) OX=210007 GN=SMU_1546 PE=3 SV=1	0.894872	0.2124	no change	no
Q8DT48	Uncharacterized protein OS=Streptococcus mutans serotype c (strain ATCC 700610 / UA159) OX=210007 GN=SMU_1545c PE=4 SV=1	0.873471	0.003194	no change	yes
Q8DT49	DNA ligase OS=Streptococcus mutans serotype c (strain ATCC 700610 / UA159) OX=210007 GN=ligA PE=3 SV=1	1.02395	0.03228	no change	yes
Q8DT50	DAGKc domain-containing protein OS=Streptococcus mutans serotype c (strain ATCC 700610 / UA159) OX=210007 GN=SMU_1542c PE=3 SV=1	1.03564	0.03006	no change	yes
Q8DT51	Putative pullulanase OS=Streptococcus mutans serotype c (strain ATCC 700610 / UA159) OX=210007 GN=pulA PE=3 SV=1	1.10636	0.000859	no change	yes
Q8DT52	1,4-alpha-glucan branching enzyme GlgB OS=Streptococcus mutans serotype c (strain ATCC 700610 / UA159) OX=210007 GN=glgB PE=3 SV=1	1.12251	0.03803	no change	yes
Q8DW23	Putative transmembrane protein, permease OppC OS=Streptococcus mutans serotype c (strain ATCC 700610 / UA159) OX=210007 GN=oppC PE=3 SV=1	1.24685	0.000973	up	yes
Q8DT54	Putative glycogen biosynthesis protein GlgD OS=Streptococcus mutans serotype c (strain ATCC 700610 / UA159) OX=210007 GN=glgD PE=4 SV=1	1.19288	0.000747	no change	yes
Q8DT55	Alpha-1,4 glucan phosphorylase OS=Streptococcus mutans serotype c (strain ATCC 700610 / UA159) OX=210007 GN=phsG PE=3 SV=1	1.12882	0.00271	no change	yes
Q8DT56	Uncharacterized protein OS=Streptococcus mutans serotype c (strain ATCC 700610 / UA159) OX=210007 GN=SMU_1526c PE=4 SV=1	0.962936	0.1231	no change	no
Q8DT57	UDP-N-acetylglucosamine 1-carboxyvinyltransferase 1 OS=Streptococcus mutans serotype c (strain ATCC 700610 / UA159) OX=210007 GN=murA1 PE=3 SV=1	0.994048	0.6422	no change	no
Q8DT59	Putative membrane nuclease EndA OS=Streptococcus mutans serotype c (strain ATCC 700610 / UA159) OX=210007 GN=endA PE=4 SV=1	1.06367	0.09376	no change	no
Q8DT60	Putative amino acid ABC transporter, integral membrane protein OS=Streptococcus mutans serotype c (strain ATCC 700610 / UA159) OX=210007 GN=glnP PE=3 SV=1	0.893637	0.04216	no change	yes
Q8DT61	Putative amino acid ABC transporter, permease protein OS=Streptococcus mutans serotype c (strain ATCC 700610 / UA159) OX=210007 GN=SMU_1521 PE=3 SV=1	0.885871	0.000812	no change	yes
Q8DUA1	Uncharacterized protein OS=Streptococcus mutans serotype c (strain ATCC 700610 / UA159) OX=210007 GN=SMU_1042 PE=4 SV=1	1.24332	3.5e-05	up	yes
Q8DT63	Putative amino acid ABC transporter, ATP-binding protein OS=Streptococcus mutans serotype c (strain ATCC 700610 / UA159) OX=210007 GN=glnQ PE=4 SV=1	0.852443	2.8e-05	no change	yes
Q8DT64	Histidine kinase OS=Streptococcus mutans serotype c (strain ATCC 700610 / UA159) OX=210007 GN=covS PE=1 SV=1	0.993738	0.4517	no change	no
Q8DT65	Lactamase_B domain-containing protein OS=Streptococcus mutans serotype c (strain ATCC 700610 / UA159) OX=210007 GN=covX PE=4 SV=1	0.96994	0.003552	no change	yes
Q8DT66	Ribonuclease 3 OS=Streptococcus mutans serotype c (strain ATCC 700610 / UA159) OX=210007 GN=rnc PE=3 SV=1	0.937212	0.04625	no change	yes
Q8DVN1	PepSY domain-containing protein OS=Streptococcus mutans serotype c (strain ATCC 700610 / UA159) OX=210007 GN=SMU_448 PE=4 SV=1	1.24008	0.0069	up	yes
Q8DT68	Putative transcriptional regulator OS=Streptococcus mutans serotype c (strain ATCC 700610 / UA159) OX=210007 GN=rgg PE=4 SV=1	1.15301	0.000459	no change	yes
Q8DT69	Putative coenzyme PQQ synthesis protein OS=Streptococcus mutans serotype c (strain ATCC 700610 / UA159) OX=210007 GN=SMU_1508c PE=4 SV=1	0.974359	0.5992	no change	no
Q8DT74	Uncharacterized protein OS=Streptococcus mutans serotype c (strain ATCC 700610 / UA159) OX=210007 GN=SMU_1502c PE=4 SV=1	0.89535	0.2484	no change	no
Q8DT75	ATP-dependent helicase/deoxyribonuclease subunit B OS=Streptococcus mutans serotype c (strain ATCC 700610 / UA159) OX=210007 GN=rexB PE=3 SV=1	1.02292	0.04978	no change	yes
Q8DT76	ATP-dependent helicase/nuclease subunit A OS=Streptococcus mutans serotype c (strain ATCC 700610 / UA159) OX=210007 GN=addA PE=3 SV=1	1.04008	0.000608	no change	yes
Q8DT77	Uncharacterized protein OS=Streptococcus mutans serotype c (strain ATCC 700610 / UA159) OX=210007 GN=lacX PE=4 SV=1	0.988258	0.4879	no change	no
Q8DT78	Uncharacterized protein OS=Streptococcus mutans serotype c (strain ATCC 700610 / UA159) OX=210007 GN=SMU_1488c PE=4 SV=1	0.956604	0.3058	no change	no
Q8DT53	Glucose-1-phosphate adenylyltransferase OS=Streptococcus mutans serotype c (strain ATCC 700610 / UA159) OX=210007 GN=glgC PE=3 SV=2	1.23957	0.00159	up	yes
Q8DT80	Histidinol-phosphatase OS=Streptococcus mutans serotype c (strain ATCC 700610 / UA159) OX=210007 GN=SMU_1486c PE=3 SV=1	1.05224	0.1883	no change	no
Q8DT81	Putative endonuclease OS=Streptococcus mutans serotype c (strain ATCC 700610 / UA159) OX=210007 GN=SMU_1485c PE=4 SV=1	1.07082	0.001024	no change	yes
Q8DT82	Uncharacterized protein OS=Streptococcus mutans serotype c (strain ATCC 700610 / UA159) OX=210007 GN=SMU_1484c PE=4 SV=1	1.07079	0.000971	no change	yes
Q8DT83	N-acetyltransferase domain-containing protein OS=Streptococcus mutans serotype c (strain ATCC 700610 / UA159) OX=210007 GN=SMU_1483c PE=4 SV=1	1.10586	0.003427	no change	yes
Q8DT84	AB hydrolase-1 domain-containing protein OS=Streptococcus mutans serotype c (strain ATCC 700610 / UA159) OX=210007 GN=SMU_1482c PE=4 SV=1	1.05268	0.053	no change	no
Q8DT85	Uncharacterized protein OS=Streptococcus mutans serotype c (strain ATCC 700610 / UA159) OX=210007 GN=SMU_1480 PE=4 SV=1	1.16179	0.0161	no change	yes
Q8DT86	Uncharacterized protein OS=Streptococcus mutans serotype c (strain ATCC 700610 / UA159) OX=210007 GN=SMU_1479 PE=4 SV=1	1.03321	0.09394	no change	no
Q8DT87	tRNA dimethylallyltransferase OS=Streptococcus mutans serotype c (strain ATCC 700610 / UA159) OX=210007 GN=miaA PE=3 SV=1	1.11024	0.01724	no change	yes
Q8DT88	GTPase HflX OS=Streptococcus mutans serotype c (strain ATCC 700610 / UA159) OX=210007 GN=hflX PE=3 SV=1	1.01053	0.5069	no change	no
Q8DT89	Uncharacterized protein OS=Streptococcus mutans serotype c (strain ATCC 700610 / UA159) OX=210007 GN=SMU_1475c PE=4 SV=1	1.17729	5.8e-05	no change	yes
Q8DT90	Ribonuclease Z OS=Streptococcus mutans serotype c (strain ATCC 700610 / UA159) OX=210007 GN=rnz PE=3 SV=1	0.953532	0.01181	no change	yes
Q8DT91	Putative oxidoreductase OS=Streptococcus mutans serotype c (strain ATCC 700610 / UA159) OX=210007 GN=SMU_1473c PE=3 SV=1	1.01589	0.1595	no change	no
Q8DT92	Single-stranded-DNA-specific exonuclease RecJ OS=Streptococcus mutans serotype c (strain ATCC 700610 / UA159) OX=210007 GN=recJ PE=3 SV=1	0.983034	0.4672	no change	no
Q8DT93	HTH deoR-type domain-containing protein OS=Streptococcus mutans serotype c (strain ATCC 700610 / UA159) OX=210007 GN=SMU_1471c PE=4 SV=1	1.02	0.6975	no change	no
Q8DT94	GyrI-like domain-containing protein OS=Streptococcus mutans serotype c (strain ATCC 700610 / UA159) OX=210007 GN=SMU_1470c PE=4 SV=1	0.992776	0.767	no change	no
Q8DT95	Adenine phosphoribosyltransferase OS=Streptococcus mutans serotype c (strain ATCC 700610 / UA159) OX=210007 GN=apt PE=3 SV=1	0.994248	0.6684	no change	no
Q8DT96	Homoserine O-acetyltransferase OS=Streptococcus mutans serotype c (strain ATCC 700610 / UA159) OX=210007 GN=metAA PE=3 SV=1	1.0059	0.91	no change	no
Q8DT97	DnaB_2 domain-containing protein OS=Streptococcus mutans serotype c (strain ATCC 700610 / UA159) OX=210007 GN=SMU_1465c PE=1 SV=1	1.07761	0.01151	no change	yes
Q8DT98	Uncharacterized protein OS=Streptococcus mutans serotype c (strain ATCC 700610 / UA159) OX=210007 GN=SMU_1464c PE=4 SV=1	1.06503	0.004453	no change	yes
Q8DT99	GTP cyclohydrolase 1 type 2 homolog OS=Streptococcus mutans serotype c (strain ATCC 700610 / UA159) OX=210007 GN=SMU_1463c PE=3 SV=1	1.06759	0.2016	no change	no
Q8DTA0	Putative oxidoreductase OS=Streptococcus mutans serotype c (strain ATCC 700610 / UA159) OX=210007 GN=SMU_1462c PE=4 SV=1	1.09907	0.002313	no change	yes
Q8DTA1	Putative dTDP-4-keto-L-rhamnose reductase OS=Streptococcus mutans serotype c (strain ATCC 700610 / UA159) OX=210007 GN=rmlC PE=4 SV=1	1.06187	0.002387	no change	yes
Q8CVC5	Putative 5'-nucleotidase OS=Streptococcus mutans serotype c (strain ATCC 700610 / UA159) OX=210007 GN=SMU_1213c PE=3 SV=1	1.23801	0.000348	up	yes
Q8DTA5	TPR_REGION domain-containing protein OS=Streptococcus mutans serotype c (strain ATCC 700610 / UA159) OX=210007 GN=SMU_1453c PE=4 SV=1	1.17711	0.001792	no change	yes
Q8DTA6	Alpha-acetolactate synthase OS=Streptococcus mutans serotype c (strain ATCC 700610 / UA159) OX=210007 GN=alsS PE=3 SV=1	0.900175	0.003797	no change	yes
Q8DTA7	Alpha-acetolactate decarboxylase OS=Streptococcus mutans serotype c (strain ATCC 700610 / UA159) OX=210007 GN=aldB PE=3 SV=1	0.991107	0.682	no change	no
Q8DTA8	Putative amino acid permease OS=Streptococcus mutans serotype c (strain ATCC 700610 / UA159) OX=210007 GN=SMU_1450 PE=4 SV=1	1.05153	0.1473	no change	no
Q8DTA9	Rqc2 homolog RqcH OS=Streptococcus mutans serotype c (strain ATCC 700610 / UA159) OX=210007 GN=rqcH PE=3 SV=1	1.0782	0.02275	no change	yes
Q8DTB0	Uncharacterized protein OS=Streptococcus mutans serotype c (strain ATCC 700610 / UA159) OX=210007 GN=SMU_1447c PE=4 SV=1	1.04692	0.1889	no change	no
Q8DTB1	Putative ABC transporter, permease protein OS=Streptococcus mutans serotype c (strain ATCC 700610 / UA159) OX=210007 GN=SMU_1446c PE=4 SV=1	0.919817	0.4163	no change	no
Q8DTB2	Putative ABC transporter, ATP-binding protein OS=Streptococcus mutans serotype c (strain ATCC 700610 / UA159) OX=210007 GN=SMU_1445c PE=4 SV=1	0.885259	0.6051	no change	no
Q8DTB3	Ribonuclease J OS=Streptococcus mutans serotype c (strain ATCC 700610 / UA159) OX=210007 GN=rnj PE=3 SV=1	0.93513	0.000105	no change	yes
Q8DUC3	Citrate lyase acyl carrier protein OS=Streptococcus mutans serotype c (strain ATCC 700610 / UA159) OX=210007 GN=citD PE=3 SV=1	1.23727	0.000662	up	yes
Q8DTB5	Uncharacterized protein OS=Streptococcus mutans serotype c (strain ATCC 700610 / UA159) OX=210007 GN=SMU_1442c PE=4 SV=1	1.13225	0.001605	no change	yes
Q8DTB6	Putative Zn-dependent protease OS=Streptococcus mutans serotype c (strain ATCC 700610 / UA159) OX=210007 GN=SMU_1438c PE=4 SV=1	1.08397	0.07625	no change	no
Q8DU13	Putative response regulator OS=Streptococcus mutans serotype c (strain ATCC 700610 / UA159) OX=210007 GN=SMU_1146c PE=4 SV=1	1.23586	0.002408	up	yes
Q8DTB8	Uncharacterized protein OS=Streptococcus mutans serotype c (strain ATCC 700610 / UA159) OX=210007 GN=SMU_1436c PE=4 SV=1	1.18932	0.004961	no change	yes
Q8DTC0	Putative glycosyltransferase OS=Streptococcus mutans serotype c (strain ATCC 700610 / UA159) OX=210007 GN=SMU_1434c PE=4 SV=1	1.10714	0.000846	no change	yes
Q8DTC1	Putative ABC transporter, ATP-binding protein OS=Streptococcus mutans serotype c (strain ATCC 700610 / UA159) OX=210007 GN=SMU_1431c PE=4 SV=1	1.00409	0.8144	no change	no
Q8DTC2	Putative cobyric acid synthase CobQ OS=Streptococcus mutans serotype c (strain ATCC 700610 / UA159) OX=210007 GN=cobQ PE=4 SV=1	0.982945	0.3217	no change	no
Q8DTC3	Lipid II isoglutaminyl synthase (glutamine-hydrolyzing) subunit MurT OS=Streptococcus mutans serotype c (strain ATCC 700610 / UA159) OX=210007 GN=murC2 PE=3 SV=1	0.985494	0.2178	no change	no
Q8DTC4	Diadenylate cyclase OS=Streptococcus mutans serotype c (strain ATCC 700610 / UA159) OX=210007 GN=dacA PE=3 SV=1	1.05476	0.1951	no change	no
Q8DTC5	Uncharacterized protein OS=Streptococcus mutans serotype c (strain ATCC 700610 / UA159) OX=210007 GN=SMU_1427c PE=4 SV=1	1.02572	0.0396	no change	yes
Q8DTC6	Phosphoglucosamine mutase OS=Streptococcus mutans serotype c (strain ATCC 700610 / UA159) OX=210007 GN=glmM PE=3 SV=1	1.07495	0.008754	no change	yes
Q8DTC7	Chaperone protein ClpB OS=Streptococcus mutans serotype c (strain ATCC 700610 / UA159) OX=210007 GN=clpB PE=3 SV=1	1.14567	0.002156	no change	yes
Q00749	Multiple sugar-binding protein OS=Streptococcus mutans serotype c (strain ATCC 700610 / UA159) OX=210007 GN=msmE PE=2 SV=2	1.23559	8.7e-05	up	yes
Q8DTC8	Dihydrolipoyl dehydrogenase OS=Streptococcus mutans serotype c (strain ATCC 700610 / UA159) OX=210007 GN=pdhD PE=3 SV=1	1.23524	0.004805	up	yes
Q8DRZ6	Putative cadmium-transporting ATPase P-type ATPase OS=Streptococcus mutans serotype c (strain ATCC 700610 / UA159) OX=210007 GN=SMU_2057c PE=3 SV=1	1.23501	0.001201	up	yes
Q8DTD1	Putative oxidoreductase OS=Streptococcus mutans serotype c (strain ATCC 700610 / UA159) OX=210007 GN=SMU_1420 PE=1 SV=1	0.886323	0.002264	no change	yes
Q8DTD2	Putative transcriptional regulator OS=Streptococcus mutans serotype c (strain ATCC 700610 / UA159) OX=210007 GN=SMU_1419 PE=4 SV=1	0.869613	0.000442	no change	yes
Q8DTD3	Heme chaperone HemW OS=Streptococcus mutans serotype c (strain ATCC 700610 / UA159) OX=210007 GN=hemN PE=3 SV=1	1.02189	0.001213	no change	yes
Q8DTD4	Putative oleoyl-acyl carrier protein thioesterase OS=Streptococcus mutans serotype c (strain ATCC 700610 / UA159) OX=210007 GN=SMU_1417c PE=3 SV=1	0.909214	0.02235	no change	yes
Q8DTD5	Putative mutator protein MutT OS=Streptococcus mutans serotype c (strain ATCC 700610 / UA159) OX=210007 GN=SMU_1416c PE=4 SV=1	1.09834	0.01633	no change	yes
Q8DTD6	Acid sugar phosphatase OS=Streptococcus mutans serotype c (strain ATCC 700610 / UA159) OX=210007 GN=SMU_1415c PE=1 SV=1	1.10563	0.005246	no change	yes
Q8DTD7	Uncharacterized protein OS=Streptococcus mutans serotype c (strain ATCC 700610 / UA159) OX=210007 GN=SMU_1414c PE=4 SV=1	0.999065	0.9761	no change	no
Q8DTD8	Putative ABC transporter, membrane protein subunit and ATP-binding protein OS=Streptococcus mutans serotype c (strain ATCC 700610 / UA159) OX=210007 GN=SMU_1412c PE=4 SV=1	0.985421	0.2255	no change	no
P10249	Sucrose phosphorylase OS=Streptococcus mutans serotype c (strain ATCC 700610 / UA159) OX=210007 GN=gtfA PE=1 SV=4	1.23457	0.000199	up	yes
Q8DTE0	Putative reductase OS=Streptococcus mutans serotype c (strain ATCC 700610 / UA159) OX=210007 GN=SMU_1410 PE=4 SV=1	1.17632	0.1379	no change	no
Q8DTE1	Putative transcriptional regulator OS=Streptococcus mutans serotype c (strain ATCC 700610 / UA159) OX=210007 GN=SMU_1409c PE=4 SV=1	1.05366	0.1388	no change	no
Q8DTE2	FMN_red domain-containing protein OS=Streptococcus mutans serotype c (strain ATCC 700610 / UA159) OX=210007 GN=SMU_1406c PE=4 SV=1	1.19592	0.01207	no change	yes
Q8DTE3	CRISPR-associated endonuclease Cas9 OS=Streptococcus mutans serotype c (strain ATCC 700610 / UA159) OX=210007 GN=cas9 PE=1 SV=1	0.879479	5.8e-05	no change	yes
Q8DTE4	CRISPR-associated endonuclease Cas1 OS=Streptococcus mutans serotype c (strain ATCC 700610 / UA159) OX=210007 GN=cas1 PE=3 SV=1	0.964354	0.01559	no change	yes
Q8DTE5	CRISPR-associated endoribonuclease Cas2 OS=Streptococcus mutans serotype c (strain ATCC 700610 / UA159) OX=210007 GN=cas2 PE=3 SV=1	0.946828	0.3523	no change	no
Q8DTE6	Uncharacterized protein OS=Streptococcus mutans serotype c (strain ATCC 700610 / UA159) OX=210007 GN=SMU_1402c PE=4 SV=1	1.03636	0.2504	no change	no
Q8DTE7	HicB-like domain-containing protein OS=Streptococcus mutans serotype c (strain ATCC 700610 / UA159) OX=210007 GN=SMU_1400c PE=4 SV=1	0.991142	0.7969	no change	no
Q8DTB4	Putative tributyrin esterase OS=Streptococcus mutans serotype c (strain ATCC 700610 / UA159) OX=210007 GN=SMU_1443c PE=4 SV=1	1.23353	0.00031	up	yes
Q8DTF0	HTH cro/C1-type domain-containing protein OS=Streptococcus mutans serotype c (strain ATCC 700610 / UA159) OX=210007 GN=SMU_1397c PE=4 SV=1	0.991767	0.7424	no change	no
Q8DTF1	Glucan-binding protein C, GbpC OS=Streptococcus mutans serotype c (strain ATCC 700610 / UA159) OX=210007 GN=gbpC PE=1 SV=1	0.877249	0.1254	no change	no
Q8DTF3	Elongation factor 4 OS=Streptococcus mutans serotype c (strain ATCC 700610 / UA159) OX=210007 GN=lepA PE=3 SV=1	0.972321	0.1294	no change	no
Q8DTF4	Uncharacterized protein OS=Streptococcus mutans serotype c (strain ATCC 700610 / UA159) OX=210007 GN=SMU_1393c PE=1 SV=1	1.04721	0.06317	no change	no
Q8DTF5	Putative acetyltransferase OS=Streptococcus mutans serotype c (strain ATCC 700610 / UA159) OX=210007 GN=SMU_1392c PE=4 SV=1	1.12424	0.000747	no change	yes
Q8DTF6	Uncharacterized protein OS=Streptococcus mutans serotype c (strain ATCC 700610 / UA159) OX=210007 GN=SMU_1391c PE=4 SV=1	1.18674	0.004708	no change	yes
Q8DTF7	Uncharacterized protein OS=Streptococcus mutans serotype c (strain ATCC 700610 / UA159) OX=210007 GN=SMU_1390 PE=4 SV=1	0.8837	0.001433	no change	yes
Q8DTF8	Phosphoenolpyruvate carboxykinase (ATP) OS=Streptococcus mutans serotype c (strain ATCC 700610 / UA159) OX=210007 GN=pckA PE=3 SV=1	1.12512	0.003861	no change	yes
Q8DTF9	Putative RNA helicase OS=Streptococcus mutans serotype c (strain ATCC 700610 / UA159) OX=210007 GN=SMU_1388 PE=4 SV=1	1.03382	0.104	no change	no
Q8DTG0	Putative oxidoreductase OS=Streptococcus mutans serotype c (strain ATCC 700610 / UA159) OX=210007 GN=SMU_1387 PE=4 SV=1	1.13454	0.000246	no change	yes
Q8DTG5	3-isopropylmalate dehydratase small subunit OS=Streptococcus mutans serotype c (strain ATCC 700610 / UA159) OX=210007 GN=leuD PE=1 SV=1	1.23353	0.2978	up	no
Q8DTG2	2-isopropylmalate synthase OS=Streptococcus mutans serotype c (strain ATCC 700610 / UA159) OX=210007 GN=leuA PE=3 SV=1	0.930141	0.001291	no change	yes
Q8DTG3	3-isopropylmalate dehydrogenase OS=Streptococcus mutans serotype c (strain ATCC 700610 / UA159) OX=210007 GN=leuB PE=3 SV=1	0.990863	0.7294	no change	no
Q8DTG4	3-isopropylmalate dehydratase large subunit OS=Streptococcus mutans serotype c (strain ATCC 700610 / UA159) OX=210007 GN=leuC PE=3 SV=1	1.033	0.02734	no change	yes
Q8DVI8	Ribosome hibernation promoting factor OS=Streptococcus mutans serotype c (strain ATCC 700610 / UA159) OX=210007 GN=hpf PE=3 SV=1	1.23154	0.000881	up	yes
Q8DTG7	YrdC-like domain-containing protein OS=Streptococcus mutans serotype c (strain ATCC 700610 / UA159) OX=210007 GN=SMU_1377c PE=1 SV=1	1.02811	0.01278	no change	yes
Q8DTG8	Uncharacterized protein OS=Streptococcus mutans serotype c (strain ATCC 700610 / UA159) OX=210007 GN=SMU_1375c PE=4 SV=1	0.970705	0.08862	no change	no
Q8DT79	Uncharacterized protein OS=Streptococcus mutans serotype c (strain ATCC 700610 / UA159) OX=210007 GN=SMU_1487 PE=4 SV=1	1.23102	0.000842	up	yes
Q8DTH8	Putative transcriptional regulator (TetR family) OS=Streptococcus mutans serotype c (strain ATCC 700610 / UA159) OX=210007 GN=SMU_1361c PE=4 SV=1	0.990955	0.5547	no change	no
Q8DTH9	Uncharacterized protein OS=Streptococcus mutans serotype c (strain ATCC 700610 / UA159) OX=210007 GN=SMU_1360c PE=4 SV=1	0.944577	0.02916	no change	yes
Q8DTI0	Uncharacterized protein OS=Streptococcus mutans serotype c (strain ATCC 700610 / UA159) OX=210007 GN=SMU_1359 PE=4 SV=1	0.968546	0.2582	no change	no
Q8DUE3	Uncharacterized protein OS=Streptococcus mutans serotype c (strain ATCC 700610 / UA159) OX=210007 GN=SMU_992 PE=4 SV=1	1.22809	0.000174	up	yes
Q8DTI8	Putative transposase OS=Streptococcus mutans serotype c (strain ATCC 700610 / UA159) OX=210007 GN=SMU_1351 PE=4 SV=1	0.959125	0.2942	no change	no
Q8DTI9	Uncharacterized protein OS=Streptococcus mutans serotype c (strain ATCC 700610 / UA159) OX=210007 GN=SMU_1349 PE=4 SV=1	1.07726	0.03151	no change	yes
Q8DTJ0	Uncharacterized protein OS=Streptococcus mutans serotype c (strain ATCC 700610 / UA159) OX=210007 GN=SMU_1347c PE=4 SV=1	0.964236	0.02417	no change	yes
Q8DTJ1	Putative thioesterase BacT OS=Streptococcus mutans serotype c (strain ATCC 700610 / UA159) OX=210007 GN=bacT PE=3 SV=1	0.961039	0.05572	no change	no
Q8DTJ2	Putative peptide synthetase OS=Streptococcus mutans serotype c (strain ATCC 700610 / UA159) OX=210007 GN=SMU_1345c PE=4 SV=1	0.998701	0.7891	no change	no
Q8DTJ3	Putative malonyl-CoA acyl-carrier-protein transacylase OS=Streptococcus mutans serotype c (strain ATCC 700610 / UA159) OX=210007 GN=SMU_1344c PE=4 SV=1	1.06975	0.003725	no change	yes
Q8DTJ4	Putative polyketide synthase OS=Streptococcus mutans serotype c (strain ATCC 700610 / UA159) OX=210007 GN=SMU_1343c PE=3 SV=1	0.997702	0.8699	no change	no
Q8DTJ5	Putative bacitracin synthetase 1 BacA OS=Streptococcus mutans serotype c (strain ATCC 700610 / UA159) OX=210007 GN=bacA1 PE=3 SV=1	1.06337	0.002702	no change	yes
Q8DTJ6	Putative gramicidin S synthetase OS=Streptococcus mutans serotype c (strain ATCC 700610 / UA159) OX=210007 GN=SMU_1341c PE=3 SV=1	1.02079	0.1593	no change	no
Q8DTJ7	Putative surfactin synthetase OS=Streptococcus mutans serotype c (strain ATCC 700610 / UA159) OX=210007 GN=bacA2 PE=3 SV=1	0.973956	0.07507	no change	no
Q8DTJ8	Putative bacitracin synthetase OS=Streptococcus mutans serotype c (strain ATCC 700610 / UA159) OX=210007 GN=bacD PE=3 SV=1	0.942039	0.02277	no change	yes
Q8DTK0	Putative alpha/beta superfamily hydrolase OS=Streptococcus mutans serotype c (strain ATCC 700610 / UA159) OX=210007 GN=SMU_1337c PE=4 SV=1	1.08804	0.4102	no change	no
Q8DTK1	PKS_AT domain-containing protein OS=Streptococcus mutans serotype c (strain ATCC 700610 / UA159) OX=210007 GN=pksD PE=4 SV=1	1.02687	0.4341	no change	no
Q8DTK2	Putative enoyl-(Acyl-carrier-protein) reductase OS=Streptococcus mutans serotype c (strain ATCC 700610 / UA159) OX=210007 GN=SMU_1335c PE=4 SV=1	0.893184	0.004429	no change	yes
Q8DTK3	Putative phosphopantetheinyl transferase OS=Streptococcus mutans serotype c (strain ATCC 700610 / UA159) OX=210007 GN=sfp PE=3 SV=1	0.986328	0.7454	no change	no
Q8DTK6	Putative transposase OS=Streptococcus mutans serotype c (strain ATCC 700610 / UA159) OX=210007 GN=SMU_1330c PE=4 SV=1	1.12836	0.1215	no change	no
Q8DTK8	4Fe-4S ferredoxin-type domain-containing protein OS=Streptococcus mutans serotype c (strain ATCC 700610 / UA159) OX=210007 GN=SMU_1327c PE=4 SV=1	1.18443	0.01758	no change	yes
Q8DTK9	Peptide chain release factor 2 OS=Streptococcus mutans serotype c (strain ATCC 700610 / UA159) OX=210007 GN=rf2 PE=3 SV=1	0.915027	0.02351	no change	yes
Q8DTL0	Cell division ATP-binding protein FtsE OS=Streptococcus mutans serotype c (strain ATCC 700610 / UA159) OX=210007 GN=ftsE PE=3 SV=1	0.990109	0.7523	no change	no
Q8DTL1	Cell division protein FtsX OS=Streptococcus mutans serotype c (strain ATCC 700610 / UA159) OX=210007 GN=ftsX PE=3 SV=1	0.987039	0.07763	no change	no
Q8DTL2	Lactamase_B domain-containing protein OS=Streptococcus mutans serotype c (strain ATCC 700610 / UA159) OX=210007 GN=SMU_1323 PE=4 SV=1	0.99754	0.9203	no change	no
Q8DTL3	Acetoin(diacetyl) reductase OS=Streptococcus mutans serotype c (strain ATCC 700610 / UA159) OX=210007 GN=budC PE=3 SV=1	1.18345	0.000391	no change	yes
Q8DTL4	ATP-grasp domain-containing protein OS=Streptococcus mutans serotype c (strain ATCC 700610 / UA159) OX=210007 GN=SMU_1321c PE=4 SV=1	0.982653	0.2742	no change	no
Q8DTL5	Uncharacterized protein OS=Streptococcus mutans serotype c (strain ATCC 700610 / UA159) OX=210007 GN=SMU_1319c PE=4 SV=1	1.13523	0.12	no change	no
Q8DTL7	Uncharacterized protein OS=Streptococcus mutans serotype c (strain ATCC 700610 / UA159) OX=210007 GN=SMU_1316c PE=4 SV=1	0.942538	0.5814	no change	no
Q8DTL8	Putative ATP-binding protein OS=Streptococcus mutans serotype c (strain ATCC 700610 / UA159) OX=210007 GN=SMU_1315c PE=4 SV=1	0.979085	0.109	no change	no
Q8DTL9	Uncharacterized protein OS=Streptococcus mutans serotype c (strain ATCC 700610 / UA159) OX=210007 GN=SMU_1314 PE=4 SV=1	1.06494	0.001852	no change	yes
Q8DTM0	3'-5' exonuclease DinG OS=Streptococcus mutans serotype c (strain ATCC 700610 / UA159) OX=210007 GN=dinG PE=3 SV=1	0.948455	0.000599	no change	yes
Q8DTM1	Asparagine--oxo-acid transaminase OS=Streptococcus mutans serotype c (strain ATCC 700610 / UA159) OX=210007 GN=aspB PE=1 SV=1	1.08242	0.000274	no change	yes
Q8DTM2	Asparagine--tRNA ligase OS=Streptococcus mutans serotype c (strain ATCC 700610 / UA159) OX=210007 GN=asnS PE=3 SV=1	1.01881	0.09126	no change	no
Q8DTM4	Putative glycerol dehydrogenase OS=Streptococcus mutans serotype c (strain ATCC 700610 / UA159) OX=210007 GN=SMU_1309c PE=4 SV=1	1.01278	0.4269	no change	no
Q8DTM5	Putative translation initiation inhibitor aldR regulator-like protein OS=Streptococcus mutans serotype c (strain ATCC 700610 / UA159) OX=210007 GN=aldR PE=1 SV=1	0.945949	0.01989	no change	yes
Q8DTM6	Uncharacterized protein OS=Streptococcus mutans serotype c (strain ATCC 700610 / UA159) OX=210007 GN=SMU_1307c PE=4 SV=1	1.06866	0.002601	no change	yes
Q8DTM7	Nucleotide-binding protein SMU_1306c OS=Streptococcus mutans serotype c (strain ATCC 700610 / UA159) OX=210007 GN=SMU_1306c PE=3 SV=1	1.0039	0.8927	no change	no
Q8DTM8	Putative gluconeogenesis factor OS=Streptococcus mutans serotype c (strain ATCC 700610 / UA159) OX=210007 GN=SMU_1305c PE=3 SV=1	0.996673	0.7427	no change	no
Q8DTM9	Probable cell division protein WhiA OS=Streptococcus mutans serotype c (strain ATCC 700610 / UA159) OX=210007 GN=whiA PE=3 SV=1	0.945648	0.01386	no change	yes
Q8DTN0	Dipeptidase OS=Streptococcus mutans serotype c (strain ATCC 700610 / UA159) OX=210007 GN=SMU_1303c PE=3 SV=1	1.02479	0.08009	no change	no
Q8DTN1	Putative surface adhesin AdcA protein-like protein putative Zn-binding lipoprotein OS=Streptococcus mutans serotype c (strain ATCC 700610 / UA159) OX=210007 GN=adcA PE=3 SV=1	0.992199	0.5675	no change	no
Q8DTN2	Putative methyltransferase OS=Streptococcus mutans serotype c (strain ATCC 700610 / UA159) OX=210007 GN=SMU_1301c PE=4 SV=1	0.95159	0.02184	no change	yes
Q8DTN3	Cupin_2 domain-containing protein OS=Streptococcus mutans serotype c (strain ATCC 700610 / UA159) OX=210007 GN=SMU_1300c PE=4 SV=1	1.17387	0.0123	no change	yes
Q8DTN4	Putative acetate kinase OS=Streptococcus mutans serotype c (strain ATCC 700610 / UA159) OX=210007 GN=SMU_1299c PE=4 SV=1	1.0798	0.07238	no change	no
Q8DV46	Uncharacterized protein OS=Streptococcus mutans serotype c (strain ATCC 700610 / UA159) OX=210007 GN=SMU_662 PE=3 SV=1	1.22741	0.02075	up	yes
Q8DTN6	Probable bifunctional oligoribonuclease and PAP phosphatase NrnA OS=Streptococcus mutans serotype c (strain ATCC 700610 / UA159) OX=210007 GN=nrnA PE=1 SV=1	0.907417	0.02105	no change	yes
Q8DTN7	Uncharacterized GST-like protein SMU_1296 OS=Streptococcus mutans serotype c (strain ATCC 700610 / UA159) OX=210007 GN=SMU_1296 PE=3 SV=1	0.924897	0.008412	no change	yes
Q8DTN8	Adenosine deaminase OS=Streptococcus mutans serotype c (strain ATCC 700610 / UA159) OX=210007 GN=add PE=3 SV=1	0.997998	0.9188	no change	no
Q8DTN9	Flavodoxin OS=Streptococcus mutans serotype c (strain ATCC 700610 / UA159) OX=210007 GN=flaW PE=3 SV=1	1.01326	0.5752	no change	no
Q8DTP0	Uncharacterized protein OS=Streptococcus mutans serotype c (strain ATCC 700610 / UA159) OX=210007 GN=SMU_1293c PE=3 SV=1	1.13786	0.003522	no change	yes
Q8DTW3	Fic OS=Streptococcus mutans serotype c (strain ATCC 700610 / UA159) OX=210007 GN=fic PE=4 SV=1	1.22732	0.000406	up	yes
Q8DTP2	Putative chorismate mutase OS=Streptococcus mutans serotype c (strain ATCC 700610 / UA159) OX=210007 GN=SMU_1291c PE=4 SV=1	1.12069	0.04795	no change	yes
Q8DTP3	Putative permease, chloride channel OS=Streptococcus mutans serotype c (strain ATCC 700610 / UA159) OX=210007 GN=SMU_1290c PE=4 SV=1	0.978495	0.403	no change	no
Q8DUR0	PGA_cap domain-containing protein OS=Streptococcus mutans serotype c (strain ATCC 700610 / UA159) OX=210007 GN=SMU_843 PE=3 SV=1	1.22705	0.001499	up	yes
Q8DTP5	50S ribosomal protein L19 OS=Streptococcus mutans serotype c (strain ATCC 700610 / UA159) OX=210007 GN=rplS PE=3 SV=1	0.955987	0.007396	no change	yes
Q8DTP6	Putative transcriptional regulator OS=Streptococcus mutans serotype c (strain ATCC 700610 / UA159) OX=210007 GN=SMU_1287 PE=4 SV=1	1.17525	0.00058	no change	yes
Q8DVQ9	Uncharacterized protein OS=Streptococcus mutans serotype c (strain ATCC 700610 / UA159) OX=210007 GN=SMU_411c PE=4 SV=1	1.22562	0.001352	up	yes
Q8DVB7	Sensory transduction protein LytR OS=Streptococcus mutans serotype c (strain ATCC 700610 / UA159) OX=210007 GN=lytR PE=3 SV=1	1.22431	0.000331	up	yes
Q8DTP9	Putative transcriptional regulator OS=Streptococcus mutans serotype c (strain ATCC 700610 / UA159) OX=210007 GN=SMU_1282 PE=4 SV=1	1.07662	0.08865	no change	no
Q8DTQ0	AB hydrolase-1 domain-containing protein OS=Streptococcus mutans serotype c (strain ATCC 700610 / UA159) OX=210007 GN=SMU_1280c PE=4 SV=1	1.0009	0.991	no change	no
Q8DTQ1	Uncharacterized protein OS=Streptococcus mutans serotype c (strain ATCC 700610 / UA159) OX=210007 GN=SMU_1278c PE=4 SV=1	1.07992	0.1542	no change	no
Q8DTQ2	DNA gyrase subunit B OS=Streptococcus mutans serotype c (strain ATCC 700610 / UA159) OX=210007 GN=gyrB PE=3 SV=1	0.958505	0.01985	no change	yes
Q8DTQ3	Septation ring formation regulator EzrA OS=Streptococcus mutans serotype c (strain ATCC 700610 / UA159) OX=210007 GN=ezrA PE=3 SV=1	1.0852	0.003481	no change	yes
Q8DTQ4	Histidinol-phosphate aminotransferase OS=Streptococcus mutans serotype c (strain ATCC 700610 / UA159) OX=210007 GN=hisC PE=3 SV=1	0.998963	0.9681	no change	no
Q8DTQ5	ATP phosphoribosyltransferase regulatory subunit OS=Streptococcus mutans serotype c (strain ATCC 700610 / UA159) OX=210007 GN=hisZ PE=3 SV=1	0.942477	0.007116	no change	yes
Q8DTQ6	ATP phosphoribosyltransferase OS=Streptococcus mutans serotype c (strain ATCC 700610 / UA159) OX=210007 GN=hisG PE=3 SV=1	0.971076	0.07582	no change	no
Q8DTQ7	Histidinol dehydrogenase OS=Streptococcus mutans serotype c (strain ATCC 700610 / UA159) OX=210007 GN=hisD PE=3 SV=1	0.937387	0.001631	no change	yes
Q8DTQ8	Putative phosphoserine phosphatase OS=Streptococcus mutans serotype c (strain ATCC 700610 / UA159) OX=210007 GN=serB PE=4 SV=1	0.943554	0.05175	no change	no
Q8DTQ9	Imidazoleglycerol-phosphate dehydratase OS=Streptococcus mutans serotype c (strain ATCC 700610 / UA159) OX=210007 GN=hisB PE=3 SV=1	0.97035	0.05754	no change	no
Q8DTR1	Imidazole glycerol phosphate synthase subunit HisH OS=Streptococcus mutans serotype c (strain ATCC 700610 / UA159) OX=210007 GN=hisH PE=3 SV=1	1.07743	0.2132	no change	no
Q8DTR2	1-(5-phosphoribosyl)-5-[(5-phosphoribosylamino)methylideneamino] imidazole-4-carboxamide isomerase OS=Streptococcus mutans serotype c (strain ATCC 700610 / UA159) OX=210007 GN=hisA PE=3 SV=1	0.945408	0.2407	no change	no
Q8DTR3	Imidazole glycerol phosphate synthase subunit HisF OS=Streptococcus mutans serotype c (strain ATCC 700610 / UA159) OX=210007 GN=hisF PE=3 SV=1	0.971783	0.1558	no change	no
Q8DW14	Adenylosuccinate synthetase OS=Streptococcus mutans serotype c (strain ATCC 700610 / UA159) OX=210007 GN=purA PE=3 SV=1	1.22429	0.000697	up	yes
Q8DTR6	Phosphoribosyl-ATP diphosphatase OS=Streptococcus mutans serotype c (strain ATCC 700610 / UA159) OX=210007 GN=SMU_1261c PE=4 SV=1	1.00494	0.8617	no change	no
Q8DTR9	Uncharacterized protein OS=Streptococcus mutans serotype c (strain ATCC 700610 / UA159) OX=210007 GN=SMU_1258c PE=4 SV=1	0.987955	0.5474	no change	no
Q8DTS0	UDP-N-acetylglucosamine kinase OS=Streptococcus mutans serotype c (strain ATCC 700610 / UA159) OX=210007 GN=SMU_1257c PE=3 SV=1	1.1168	0.006691	no change	yes
Q8DTS1	Uncharacterized protein OS=Streptococcus mutans serotype c (strain ATCC 700610 / UA159) OX=210007 GN=SMU_1256c PE=4 SV=1	0.948283	0.01787	no change	yes
Q8DTS3	Uncharacterized protein OS=Streptococcus mutans serotype c (strain ATCC 700610 / UA159) OX=210007 GN=SMU_1254 PE=4 SV=1	1.07359	0.1112	no change	no
Q8DT33	Trk system potassium uptake protein TrkA OS=Streptococcus mutans serotype c (strain ATCC 700610 / UA159) OX=210007 GN=trk PE=4 SV=1	1.22267	0.001051	up	yes
Q8DTS5	Putative glycerate kinase OS=Streptococcus mutans serotype c (strain ATCC 700610 / UA159) OX=210007 GN=grk PE=3 SV=1	1.12961	0.003821	no change	yes
Q8DTS6	Uncharacterized protein OS=Streptococcus mutans serotype c (strain ATCC 700610 / UA159) OX=210007 GN=SMU_1251 PE=4 SV=1	1.07248	0.009915	no change	yes
Q8DTS7	Uncharacterized protein OS=Streptococcus mutans serotype c (strain ATCC 700610 / UA159) OX=210007 GN=SMU_1250c PE=4 SV=1	0.990376	0.7079	no change	no
Q8DTS8	DUF4352 domain-containing protein OS=Streptococcus mutans serotype c (strain ATCC 700610 / UA159) OX=210007 GN=SMU_1249c PE=4 SV=1	0.924284	0.005853	no change	yes
Q8DTS9	Enolase OS=Streptococcus mutans serotype c (strain ATCC 700610 / UA159) OX=210007 GN=eno PE=1 SV=1	0.938148	0.007235	no change	yes
Q8DTT1	Uncharacterized protein OS=Streptococcus mutans serotype c (strain ATCC 700610 / UA159) OX=210007 GN=SMU_1245c PE=4 SV=1	1.11512	0.007187	no change	yes
Q8DTT3	Putative nitroreductase OS=Streptococcus mutans serotype c (strain ATCC 700610 / UA159) OX=210007 GN=SMU_1240c PE=4 SV=1	1.11633	0.01103	no change	yes
Q8DTT4	Putative dipeptidase OS=Streptococcus mutans serotype c (strain ATCC 700610 / UA159) OX=210007 GN=pepV PE=4 SV=1	1.09036	0.00066	no change	yes
Q8DTT5	UDG domain-containing protein OS=Streptococcus mutans serotype c (strain ATCC 700610 / UA159) OX=210007 GN=SMU_1238c PE=1 SV=1	1.13314	0.001984	no change	yes
Q8DTT6	SnoaL-like domain-containing protein OS=Streptococcus mutans serotype c (strain ATCC 700610 / UA159) OX=210007 GN=SMU_1237c PE=4 SV=1	0.977766	0.3759	no change	no
Q8DTT7	Amidohydro-rel domain-containing protein OS=Streptococcus mutans serotype c (strain ATCC 700610 / UA159) OX=210007 GN=SMU_1236c PE=4 SV=1	0.936027	0.03998	no change	yes
Q8DTT8	tRNA modification GTPase MnmE OS=Streptococcus mutans serotype c (strain ATCC 700610 / UA159) OX=210007 GN=mnmE PE=3 SV=1	1.06137	0.01434	no change	yes
Q8DTT9	Ribose-5-phosphate isomerase A OS=Streptococcus mutans serotype c (strain ATCC 700610 / UA159) OX=210007 GN=rpiA PE=1 SV=1	1.13548	0.000759	no change	yes
Q8DTU0	Phosphopentomutase OS=Streptococcus mutans serotype c (strain ATCC 700610 / UA159) OX=210007 GN=deoB PE=1 SV=1	1.04426	0.03778	no change	yes
Q8DTU1	Uncharacterized protein OS=Streptococcus mutans serotype c (strain ATCC 700610 / UA159) OX=210007 GN=SMU_1232c PE=4 SV=1	0.950405	0.7762	no change	no
Q8DTU2	Uncharacterized protein OS=Streptococcus mutans serotype c (strain ATCC 700610 / UA159) OX=210007 GN=SMU_1231c PE=4 SV=1	0.90912	0.119	no change	no
Q8DTU3	Uncharacterized protein OS=Streptococcus mutans serotype c (strain ATCC 700610 / UA159) OX=210007 GN=SMU_1230c PE=4 SV=1	1.14868	0.000341	no change	yes
Q8DTU4	Purine nucleoside phosphorylase OS=Streptococcus mutans serotype c (strain ATCC 700610 / UA159) OX=210007 GN=punA PE=1 SV=1	1.03777	0.07974	no change	no
Q8DTU5	Glutamine amidotransferase type-1 domain-containing protein OS=Streptococcus mutans serotype c (strain ATCC 700610 / UA159) OX=210007 GN=SMU_1228c PE=1 SV=1	1.16999	0.001575	no change	yes
Q8DTU6	Purine nucleoside phosphorylase DeoD-type OS=Streptococcus mutans serotype c (strain ATCC 700610 / UA159) OX=210007 GN=deoD PE=3 SV=1	1.17186	0.000183	no change	yes
Q8DTU7	Uncharacterized protein OS=Streptococcus mutans serotype c (strain ATCC 700610 / UA159) OX=210007 GN=SMU_1226c PE=1 SV=1	1.04564	0.1326	no change	no
Q8DTU8	Putative transcriptional regulator OS=Streptococcus mutans serotype c (strain ATCC 700610 / UA159) OX=210007 GN=cpsY PE=3 SV=1	0.89933	0.06421	no change	no
Q8DTU9	Dihydroorotate dehydrogenase B (NAD(+)), electron transfer subunit OS=Streptococcus mutans serotype c (strain ATCC 700610 / UA159) OX=210007 GN=pyrK PE=3 SV=1	1.03899	0.1763	no change	no
Q8DTV0	Dihydroorotate dehydrogenase OS=Streptococcus mutans serotype c (strain ATCC 700610 / UA159) OX=210007 GN=pyrDB PE=3 SV=1	0.988247	0.4321	no change	no
Q8DTV1	Orotidine 5'-phosphate decarboxylase OS=Streptococcus mutans serotype c (strain ATCC 700610 / UA159) OX=210007 GN=pyrF PE=3 SV=1	0.878992	0.03662	no change	yes
Q8DTV2	Orotate phosphoribosyltransferase OS=Streptococcus mutans serotype c (strain ATCC 700610 / UA159) OX=210007 GN=pyrE PE=1 SV=1	0.880611	0.2323	no change	no
Q8DTV3	Uncharacterized protein OS=Streptococcus mutans serotype c (strain ATCC 700610 / UA159) OX=210007 GN=SMU_1220c PE=4 SV=1	1.01793	0.5083	no change	no
Q8DTV4	Uncharacterized protein OS=Streptococcus mutans serotype c (strain ATCC 700610 / UA159) OX=210007 GN=SMU_1219c PE=4 SV=1	1.06018	0.001518	no change	yes
Q8DTV5	Putative amidase OS=Streptococcus mutans serotype c (strain ATCC 700610 / UA159) OX=210007 GN=nylA PE=4 SV=1	1.0408	0.03291	no change	yes
Q8DTV6	Putative ABC transporter, amino acid binding protein OS=Streptococcus mutans serotype c (strain ATCC 700610 / UA159) OX=210007 GN=SMU_1217c PE=3 SV=1	1.05368	0.2114	no change	no
Q8DTV7	Putative amino acid ABC transporter, permease protein OS=Streptococcus mutans serotype c (strain ATCC 700610 / UA159) OX=210007 GN=SMU_1216c PE=3 SV=1	1.01936	0.6913	no change	no
Q8DTV8	Uracil-DNA glycosylase OS=Streptococcus mutans serotype c (strain ATCC 700610 / UA159) OX=210007 GN=ung PE=3 SV=1	1.17505	0.000404	no change	yes
Q8DTV9	Dihydroorotase OS=Streptococcus mutans serotype c (strain ATCC 700610 / UA159) OX=210007 GN=pyrC PE=3 SV=1	1.16568	0.002041	no change	yes
Q8DTW0	DNA topoisomerase 4 subunit B OS=Streptococcus mutans serotype c (strain ATCC 700610 / UA159) OX=210007 GN=parE PE=3 SV=1	1.03831	0.1937	no change	no
Q8DTW1	Uncharacterized protein OS=Streptococcus mutans serotype c (strain ATCC 700610 / UA159) OX=210007 GN=SMU_1209c PE=4 SV=1	0.990316	0.4408	no change	no
Q8DTW2	Uncharacterized protein OS=Streptococcus mutans serotype c (strain ATCC 700610 / UA159) OX=210007 GN=SMU_1208c PE=4 SV=1	1.10223	0.001221	no change	yes
Q8DTP1	TVP38/TMEM64 family membrane protein OS=Streptococcus mutans serotype c (strain ATCC 700610 / UA159) OX=210007 GN=SMU_1292c PE=3 SV=1	1.22123	0.000207	up	yes
Q8DTW4	RelA_SpoT domain-containing protein OS=Streptococcus mutans serotype c (strain ATCC 700610 / UA159) OX=210007 GN=SMU_1206c PE=4 SV=1	1.07349	0.03921	no change	yes
Q8DTW5	Uncharacterized protein OS=Streptococcus mutans serotype c (strain ATCC 700610 / UA159) OX=210007 GN=SMU_1205c PE=4 SV=1	1.04657	0.0368	no change	yes
Q8DTW6	DNA topoisomerase 4 subunit A OS=Streptococcus mutans serotype c (strain ATCC 700610 / UA159) OX=210007 GN=parC PE=3 SV=1	1.03865	0.02868	no change	yes
Q8DTW7	Branched-chain-amino-acid aminotransferase OS=Streptococcus mutans serotype c (strain ATCC 700610 / UA159) OX=210007 GN=ilvE PE=1 SV=1	0.970072	0.141	no change	no
Q8DTW8	Uncharacterized protein OS=Streptococcus mutans serotype c (strain ATCC 700610 / UA159) OX=210007 GN=SMU_1201c PE=4 SV=1	0.950644	0.2875	no change	no
Q8DTW9	Putative ribosomal protein S1 sequence specific DNA-binding protein OS=Streptococcus mutans serotype c (strain ATCC 700610 / UA159) OX=210007 GN=rs1 PE=4 SV=1	0.946184	0.00395	no change	yes
Q8DTX0	TVP38/TMEM64 family membrane protein OS=Streptococcus mutans serotype c (strain ATCC 700610 / UA159) OX=210007 GN=SMU_1197 PE=3 SV=1	1.13605	0.06265	no change	no
Q8DVT3	HTH marR-type domain-containing protein OS=Streptococcus mutans serotype c (strain ATCC 700610 / UA159) OX=210007 GN=SMU_384 PE=4 SV=1	1.22093	0.000679	up	yes
Q8DTX2	Uncharacterized protein OS=Streptococcus mutans serotype c (strain ATCC 700610 / UA159) OX=210007 GN=SMU_1195 PE=4 SV=1	0.903668	0.1632	no change	no
Q8DTX3	Putative ABC transporter, ATP-binding protein OS=Streptococcus mutans serotype c (strain ATCC 700610 / UA159) OX=210007 GN=SMU_1194 PE=4 SV=1	0.88523	6.7e-05	no change	yes
Q8DTX4	Putative transcriptional regulator OS=Streptococcus mutans serotype c (strain ATCC 700610 / UA159) OX=210007 GN=SMU_1193 PE=4 SV=1	0.951012	0.05647	no change	no
Q8DTX5	DNA polymerase III subunit alpha OS=Streptococcus mutans serotype c (strain ATCC 700610 / UA159) OX=210007 GN=dnaE PE=3 SV=1	1.04365	0.003982	no change	yes
Q8DTX6	ATP-dependent 6-phosphofructokinase OS=Streptococcus mutans serotype c (strain ATCC 700610 / UA159) OX=210007 GN=pfkA PE=3 SV=1	1.07129	0.01311	no change	yes
Q8DTX7	Pyruvate kinase OS=Streptococcus mutans serotype c (strain ATCC 700610 / UA159) OX=210007 GN=pykF PE=3 SV=1	1.05703	0.005641	no change	yes
Q8DTX9	Signal peptidase I OS=Streptococcus mutans serotype c (strain ATCC 700610 / UA159) OX=210007 GN=lepB PE=3 SV=1	1.04016	0.0439	no change	yes
Q8DTY0	Glutamine--fructose-6-phosphate aminotransferase [isomerizing] OS=Streptococcus mutans serotype c (strain ATCC 700610 / UA159) OX=210007 GN=glmS PE=3 SV=3	1.18424	0.000197	no change	yes
Q8DTY2	Putative amino acid ABC transporter, permease protein OS=Streptococcus mutans serotype c (strain ATCC 700610 / UA159) OX=210007 GN=SMU_1179c PE=3 SV=1	1.06559	0.1387	no change	no
Q8DTY3	Putative amino acid ABC transporter, ATP-binding protein OS=Streptococcus mutans serotype c (strain ATCC 700610 / UA159) OX=210007 GN=SMU_1178c PE=4 SV=1	1.03192	0.2361	no change	no
Q8DTY4	Putative ABC transporter, glutamine binding protein OS=Streptococcus mutans serotype c (strain ATCC 700610 / UA159) OX=210007 GN=SMU_1177c PE=4 SV=1	1.04409	0.000546	no change	yes
Q8DTY5	Putative cation efflux transporter OS=Streptococcus mutans serotype c (strain ATCC 700610 / UA159) OX=210007 GN=SMU_1176 PE=4 SV=1	0.978856	0.1837	no change	no
Q8DTY6	ATP-dependent DNA helicase OS=Streptococcus mutans serotype c (strain ATCC 700610 / UA159) OX=210007 GN=pcrA PE=3 SV=1	0.943792	8e-05	no change	yes
Q8DTY7	Putative O-acetylhomoserine sulfhydrylase OS=Streptococcus mutans serotype c (strain ATCC 700610 / UA159) OX=210007 GN=cysD PE=3 SV=1	1.03237	0.0869	no change	no
Q8DTY8	Uncharacterized protein OS=Streptococcus mutans serotype c (strain ATCC 700610 / UA159) OX=210007 GN=SMU_1172c PE=4 SV=1	1.17954	0.000104	no change	yes
Q8DTY9	Uncharacterized protein OS=Streptococcus mutans serotype c (strain ATCC 700610 / UA159) OX=210007 GN=SMU_1171c PE=4 SV=1	0.921915	0.3292	no change	no
I6L928	Tagatose-6-phosphate kinase OS=Streptococcus mutans serotype c (strain ATCC 700610 / UA159) OX=210007 GN=pfkB PE=3 SV=1	1.22051	0.000168	up	yes
Q8DTZ1	Putative thioredoxin family protein OS=Streptococcus mutans serotype c (strain ATCC 700610 / UA159) OX=210007 GN=SMU_1169c PE=4 SV=1	1.19862	0.001858	no change	yes
Q8DTZ2	Putative transcriptional regulator OS=Streptococcus mutans serotype c (strain ATCC 700610 / UA159) OX=210007 GN=SMU_1168 PE=4 SV=1	0.906166	0.01192	no change	yes
Q8DTZ3	Putative ABC transporter, ATP-binding protein OS=Streptococcus mutans serotype c (strain ATCC 700610 / UA159) OX=210007 GN=SMU_1167c PE=4 SV=1	0.996454	0.9621	no change	no
Q8DTZ4	Putative ABC transporter, permease protein OS=Streptococcus mutans serotype c (strain ATCC 700610 / UA159) OX=210007 GN=SMU_1166c PE=4 SV=1	0.926162	0.5558	no change	no
Q8DTZ5	Putative transcription regulator OS=Streptococcus mutans serotype c (strain ATCC 700610 / UA159) OX=210007 GN=SMU_1165c PE=4 SV=1	1.05047	0.3516	no change	no
Q8DTZ6	Putative ABC transporter, ATP-binding protein OS=Streptococcus mutans serotype c (strain ATCC 700610 / UA159) OX=210007 GN=SMU_1164c PE=4 SV=1	0.983685	0.2389	no change	no
Q8DTZ7	Putative ABC transporter, ATP-binding protein OS=Streptococcus mutans serotype c (strain ATCC 700610 / UA159) OX=210007 GN=SMU_1163c PE=4 SV=1	0.962745	0.0344	no change	yes
Q8DTZ8	Abi_C domain-containing protein OS=Streptococcus mutans serotype c (strain ATCC 700610 / UA159) OX=210007 GN=SMU_1161c PE=4 SV=1	1.18596	0.000758	no change	yes
Q8DTZ9	Uncharacterized protein OS=Streptococcus mutans serotype c (strain ATCC 700610 / UA159) OX=210007 GN=SMU_1160c PE=4 SV=1	1.16299	0.008062	no change	yes
Q8DU01	Uncharacterized protein OS=Streptococcus mutans serotype c (strain ATCC 700610 / UA159) OX=210007 GN=SMU_1158c PE=4 SV=1	1.07924	0.1268	no change	no
Q8DU02	SIR2_2 domain-containing protein OS=Streptococcus mutans serotype c (strain ATCC 700610 / UA159) OX=210007 GN=SMU_1157c PE=4 SV=1	1.12512	0.000891	no change	yes
Q8DU03	Uncharacterized protein OS=Streptococcus mutans serotype c (strain ATCC 700610 / UA159) OX=210007 GN=SMU_1156c PE=4 SV=1	1.11156	0.002806	no change	yes
Q8DU06	Uncharacterized protein OS=Streptococcus mutans serotype c (strain ATCC 700610 / UA159) OX=210007 GN=SMU_1153c PE=4 SV=1	1.06747	0.004798	no change	yes
Q8DU07	DUF1858 domain-containing protein OS=Streptococcus mutans serotype c (strain ATCC 700610 / UA159) OX=210007 GN=SMU_1152c PE=4 SV=1	1.10364	0.03702	no change	yes
Q8DU08	Uncharacterized protein OS=Streptococcus mutans serotype c (strain ATCC 700610 / UA159) OX=210007 GN=SMU_1151c PE=1 SV=1	1.0499	0.009861	no change	yes
Q8DU11	Putative transporter, ATP-binding protein bacteriocin immunity protein OS=Streptococcus mutans serotype c (strain ATCC 700610 / UA159) OX=210007 GN=SMU_1148 PE=4 SV=1	1.06721	0.5268	no change	no
Q8DTG1	Uridine kinase OS=Streptococcus mutans serotype c (strain ATCC 700610 / UA159) OX=210007 GN=udk PE=3 SV=1	1.2197	0.009881	up	yes
Q8DU14	Histidine kinase OS=Streptococcus mutans serotype c (strain ATCC 700610 / UA159) OX=210007 GN=SMU_1145c PE=4 SV=1	1.18744	0.001365	no change	yes
Q8DU15	tRNA pseudouridine synthase B OS=Streptococcus mutans serotype c (strain ATCC 700610 / UA159) OX=210007 GN=truB PE=3 SV=1	0.970942	0.05451	no change	no
Q8DU16	Riboflavin biosynthesis protein OS=Streptococcus mutans serotype c (strain ATCC 700610 / UA159) OX=210007 GN=SMU_1143c PE=3 SV=1	0.954591	0.01241	no change	yes
Q8DU17	Regulatory protein Spx OS=Streptococcus mutans serotype c (strain ATCC 700610 / UA159) OX=210007 GN=spxA PE=1 SV=1	1.11876	0.00031	no change	yes
Q8DU18	Uncharacterized protein OS=Streptococcus mutans serotype c (strain ATCC 700610 / UA159) OX=210007 GN=SMU_1140c PE=4 SV=1	1.01465	0.4537	no change	no
Q8DU19	SAM_MT_RSMB_NOP domain-containing protein OS=Streptococcus mutans serotype c (strain ATCC 700610 / UA159) OX=210007 GN=SMU_1139c PE=3 SV=1	1.10898	0.008951	no change	yes
Q8DTR4	Phosphoribosyl-AMP cyclohydrolase OS=Streptococcus mutans serotype c (strain ATCC 700610 / UA159) OX=210007 GN=hisI PE=3 SV=1	1.21899	0.01277	up	yes
Q8DRS3	SLT domain-containing protein OS=Streptococcus mutans serotype c (strain ATCC 700610 / UA159) OX=210007 GN=SMU_2146c PE=4 SV=1	1.21699	0.00648	up	yes
Q8DVZ0	Lactamase_B domain-containing protein OS=Streptococcus mutans serotype c (strain ATCC 700610 / UA159) OX=210007 GN=SMU_303 PE=4 SV=1	1.21484	0.00136	up	yes
Q8DRZ4	UPF0324 membrane protein SMU_2059c OS=Streptococcus mutans serotype c (strain ATCC 700610 / UA159) OX=210007 GN=SMU_2059c PE=3 SV=1	1.2146	0.06212	up	no
I6L925	Putative PTS system, enzyme IIA component OS=Streptococcus mutans serotype c (strain ATCC 700610 / UA159) OX=210007 GN=ptxA PE=4 SV=1	1.21373	0.000977	up	yes
Q8DWG6	Putative nitrite transporter OS=Streptococcus mutans serotype c (strain ATCC 700610 / UA159) OX=210007 GN=SMU_89c PE=4 SV=1	1.21366	0.001205	up	yes
Q8DT02	Putative PTS system EIIA component OS=Streptococcus mutans serotype c (strain ATCC 700610 / UA159) OX=210007 GN=celR PE=4 SV=1	1.21332	0.03544	up	yes
Q8DU28	Putative response regulator CiaR OS=Streptococcus mutans serotype c (strain ATCC 700610 / UA159) OX=210007 GN=ciaR PE=4 SV=1	1.09082	0.001196	no change	yes
Q8DU29	Histidine kinase OS=Streptococcus mutans serotype c (strain ATCC 700610 / UA159) OX=210007 GN=ciaH PE=4 SV=1	1.12302	0.000344	no change	yes
Q8DU30	30S ribosomal protein S20 OS=Streptococcus mutans serotype c (strain ATCC 700610 / UA159) OX=210007 GN=rpsT PE=3 SV=2	0.883835	0.01669	no change	yes
Q8DU31	Pantothenate kinase OS=Streptococcus mutans serotype c (strain ATCC 700610 / UA159) OX=210007 GN=coaA PE=3 SV=1	1.13962	0.01333	no change	yes
Q8DU32	MTS domain-containing protein OS=Streptococcus mutans serotype c (strain ATCC 700610 / UA159) OX=210007 GN=SMU_1125c PE=4 SV=1	1.05022	0.1143	no change	no
Q8DU33	Pyrimidine-nucleoside phosphorylase OS=Streptococcus mutans serotype c (strain ATCC 700610 / UA159) OX=210007 GN=pdp PE=3 SV=1	1.03267	0.1203	no change	no
Q8DU34	Deoxyribose-phosphate aldolase OS=Streptococcus mutans serotype c (strain ATCC 700610 / UA159) OX=210007 GN=deoC PE=3 SV=1	0.994293	0.8597	no change	no
Q8DU35	Cytidine deaminase OS=Streptococcus mutans serotype c (strain ATCC 700610 / UA159) OX=210007 GN=cdd PE=3 SV=1	1.01861	0.3015	no change	no
Q8DU36	Putative ABC transporter OS=Streptococcus mutans serotype c (strain ATCC 700610 / UA159) OX=210007 GN=SMU_1121c PE=3 SV=1	1.01502	0.05525	no change	no
Q8DU37	Putative sugar ABC transporter, ATP-binding protein OS=Streptococcus mutans serotype c (strain ATCC 700610 / UA159) OX=210007 GN=SMU_1120 PE=4 SV=1	1.00777	0.5832	no change	no
Q8DU38	Putative sugar ABC transporter, permease protein OS=Streptococcus mutans serotype c (strain ATCC 700610 / UA159) OX=210007 GN=SMU_1119c PE=4 SV=1	1.02781	0.3407	no change	no
Q8DU39	Putative ABC sugar transporter, permease protein OS=Streptococcus mutans serotype c (strain ATCC 700610 / UA159) OX=210007 GN=SMU_1118c PE=4 SV=1	0.974752	0.7399	no change	no
Q8DVK2	Putative phosphoprotein phosphatase (PppL protein) OS=Streptococcus mutans serotype c (strain ATCC 700610 / UA159) OX=210007 GN=SMU_483 PE=4 SV=1	1.21043	4.4e-05	up	yes
Q8DU41	DNA gyrase subunit A OS=Streptococcus mutans serotype c (strain ATCC 700610 / UA159) OX=210007 GN=gyrA PE=3 SV=1	1.03526	0.2077	no change	no
Q8DU42	VOC domain-containing protein OS=Streptococcus mutans serotype c (strain ATCC 700610 / UA159) OX=210007 GN=SMU_1112c PE=1 SV=1	1.08756	0.000992	no change	yes
Q8DU43	Uncharacterized protein OS=Streptococcus mutans serotype c (strain ATCC 700610 / UA159) OX=210007 GN=SMU_1111c PE=4 SV=1	1.04583	0.01309	no change	yes
Q8DU44	Putative integral membrane protein possible permease OS=Streptococcus mutans serotype c (strain ATCC 700610 / UA159) OX=210007 GN=SMU_1109c PE=4 SV=1	0.932166	0.006299	no change	yes
Q8DU45	Uncharacterized protein OS=Streptococcus mutans serotype c (strain ATCC 700610 / UA159) OX=210007 GN=SMU_1108c PE=1 SV=1	1.08546	0.01301	no change	yes
Q8DU46	SGNH_hydro domain-containing protein OS=Streptococcus mutans serotype c (strain ATCC 700610 / UA159) OX=210007 GN=SMU_1107c PE=4 SV=1	0.9607	0.2333	no change	no
Q8DU47	Uncharacterized protein OS=Streptococcus mutans serotype c (strain ATCC 700610 / UA159) OX=210007 GN=SMU_1106c PE=4 SV=1	1.03763	0.09429	no change	no
Q8DU48	Putative phosphoglycerate mutase-like protein OS=Streptococcus mutans serotype c (strain ATCC 700610 / UA159) OX=210007 GN=SMU_1105c PE=4 SV=1	1.07139	0.08423	no change	no
Q8DU50	6-phospho-beta-glucosidase OS=Streptococcus mutans serotype c (strain ATCC 700610 / UA159) OX=210007 GN=ascB PE=3 SV=1	0.995136	0.8051	no change	no
Q8DU51	Putative permease OS=Streptococcus mutans serotype c (strain ATCC 700610 / UA159) OX=210007 GN=SMU_1100c PE=3 SV=1	0.981238	0.6919	no change	no
Q8DU52	Putative oxidoreductase OS=Streptococcus mutans serotype c (strain ATCC 700610 / UA159) OX=210007 GN=SMU_1098c PE=4 SV=1	1.09789	0.06174	no change	no
Q8DU53	Putative transcriptional regulator protein OS=Streptococcus mutans serotype c (strain ATCC 700610 / UA159) OX=210007 GN=SMU_1097c PE=4 SV=1	1.06754	0.05776	no change	no
Q8DU54	Putative ABC transporter, ATP-binding protein, choline transporter OS=Streptococcus mutans serotype c (strain ATCC 700610 / UA159) OX=210007 GN=opuBa PE=4 SV=1	1.09002	0.00546	no change	yes
Q8DU55	Putative choline ABC transporter, osmoprotectant binding protein OS=Streptococcus mutans serotype c (strain ATCC 700610 / UA159) OX=210007 GN=opuBc PE=3 SV=1	1.07926	0.01322	no change	yes
Q8DU58	GRAM_POS_ANCHORING domain-containing protein OS=Streptococcus mutans serotype c (strain ATCC 700610 / UA159) OX=210007 GN=wapE PE=4 SV=1	1.08845	0.0762	no change	no
Q8DU59	FMN_red domain-containing protein OS=Streptococcus mutans serotype c (strain ATCC 700610 / UA159) OX=210007 GN=SMU_1090 PE=4 SV=1	1.12043	0.000116	no change	yes
Q8DU60	FMN_red domain-containing protein OS=Streptococcus mutans serotype c (strain ATCC 700610 / UA159) OX=210007 GN=SMU_1089 PE=4 SV=1	1.10429	5.7e-05	no change	yes
Q8DU61	FAD:protein FMN transferase OS=Streptococcus mutans serotype c (strain ATCC 700610 / UA159) OX=210007 GN=apbE PE=3 SV=1	1.12103	0.0093	no change	yes
Q8DU62	Probable tautomerase SMU_1087 OS=Streptococcus mutans serotype c (strain ATCC 700610 / UA159) OX=210007 GN=SMU_1087 PE=3 SV=3	0.992071	0.8489	no change	no
Q8DU63	Thymidine kinase OS=Streptococcus mutans serotype c (strain ATCC 700610 / UA159) OX=210007 GN=tdk PE=3 SV=1	1.08958	0.005833	no change	yes
Q8DU64	Peptide chain release factor 1 OS=Streptococcus mutans serotype c (strain ATCC 700610 / UA159) OX=210007 GN=prfA PE=1 SV=1	0.907421	0.001471	no change	yes
Q8DU65	Release factor glutamine methyltransferase OS=Streptococcus mutans serotype c (strain ATCC 700610 / UA159) OX=210007 GN=hemK PE=3 SV=1	0.867223	0.001729	no change	yes
Q8DU66	YrdC-like domain-containing protein OS=Streptococcus mutans serotype c (strain ATCC 700610 / UA159) OX=210007 GN=SMU_1083c PE=4 SV=1	0.9119	0.004121	no change	yes
Q8DW90	Uncharacterized protein OS=Streptococcus mutans serotype c (strain ATCC 700610 / UA159) OX=210007 GN=SMU_178 PE=4 SV=1	1.20886	0.000513	up	yes
Q8DU68	Uncharacterized protein OS=Streptococcus mutans serotype c (strain ATCC 700610 / UA159) OX=210007 GN=SMU_1081c PE=3 SV=1	0.864665	0.003072	no change	yes
Q8DU69	Uncharacterized protein OS=Streptococcus mutans serotype c (strain ATCC 700610 / UA159) OX=210007 GN=SMU_1080c PE=4 SV=1	0.939243	0.001898	no change	yes
Q8DU70	Putative ABC transporter, ATP-binding protein OS=Streptococcus mutans serotype c (strain ATCC 700610 / UA159) OX=210007 GN=SMU_1079c PE=4 SV=1	0.924004	0.003191	no change	yes
Q8DU71	Putative ABC transporter, ATP-binding protein OS=Streptococcus mutans serotype c (strain ATCC 700610 / UA159) OX=210007 GN=SMU_1078c PE=4 SV=1	0.98436	0.4267	no change	no
Q8DU72	Putative phosphoglucomutase OS=Streptococcus mutans serotype c (strain ATCC 700610 / UA159) OX=210007 GN=pgm PE=3 SV=1	1.17413	0.00166	no change	yes
Q8DU74	Putative flavoprotein involved in panthothenate metabolism OS=Streptococcus mutans serotype c (strain ATCC 700610 / UA159) OX=210007 GN=SMU_1074 PE=4 SV=1	1.12722	0.005279	no change	yes
Q8DU76	Uncharacterized protein OS=Streptococcus mutans serotype c (strain ATCC 700610 / UA159) OX=210007 GN=SMU_1071c PE=4 SV=1	1.00798	0.5241	no change	no
Q8DU77	HTH LytTR-type domain-containing protein OS=Streptococcus mutans serotype c (strain ATCC 700610 / UA159) OX=210007 GN=SMU_1070c PE=4 SV=1	1.02819	0.4798	no change	no
Q8DU78	Uncharacterized protein OS=Streptococcus mutans serotype c (strain ATCC 700610 / UA159) OX=210007 GN=SMU_1069c PE=4 SV=1	1.18543	0.001655	no change	yes
Q8DU79	Putative ABC transporter, ATP-binding protein OS=Streptococcus mutans serotype c (strain ATCC 700610 / UA159) OX=210007 GN=SMU_1068c PE=4 SV=1	1.13519	0.004472	no change	yes
Q8DU80	Putative ABC transporter, permease protein OS=Streptococcus mutans serotype c (strain ATCC 700610 / UA159) OX=210007 GN=SMU_1067c PE=4 SV=1	1.09871	0.006128	no change	yes
Q8DU81	GMP synthase [glutamine-hydrolyzing] OS=Streptococcus mutans serotype c (strain ATCC 700610 / UA159) OX=210007 GN=guaA PE=3 SV=1	1.03689	0.1036	no change	no
Q8DU82	Putative transcriptional regulator (GntR family) OS=Streptococcus mutans serotype c (strain ATCC 700610 / UA159) OX=210007 GN=SMU_1065c PE=4 SV=1	1.08507	0.1032	no change	no
Q8DU83	Putative transcriptional regulator (GntR family) OS=Streptococcus mutans serotype c (strain ATCC 700610 / UA159) OX=210007 GN=SMU_1064c PE=4 SV=1	1.07708	0.08568	no change	no
Q8DU84	Putative ABC transporter, ATP-binding protein, proline/glycine betaine transport system OS=Streptococcus mutans serotype c (strain ATCC 700610 / UA159) OX=210007 GN=opuAa PE=3 SV=1	0.843977	0.000213	no change	yes
Q8DUC0	Citrate lyase holo-[acyl-carrier protein] synthase OS=Streptococcus mutans serotype c (strain ATCC 700610 / UA159) OX=210007 GN=citG2 PE=4 SV=1	1.20871	0.02241	up	yes
Q8DU86	Uncharacterized protein OS=Streptococcus mutans serotype c (strain ATCC 700610 / UA159) OX=210007 GN=satC PE=4 SV=1	0.897127	0.1232	no change	no
Q8DU87	Uncharacterized protein OS=Streptococcus mutans serotype c (strain ATCC 700610 / UA159) OX=210007 GN=satE PE=4 SV=1	1.06177	0.03567	no change	yes
Q8DU90	Putative glutamine amidotransferase OS=Streptococcus mutans serotype c (strain ATCC 700610 / UA159) OX=210007 GN=SMU_1054 PE=4 SV=1	0.982939	0.3753	no change	no
Q8DU91	Redox-sensing transcriptional repressor Rex OS=Streptococcus mutans serotype c (strain ATCC 700610 / UA159) OX=210007 GN=rex PE=3 SV=1	1.00882	0.7128	no change	no
Q8DU92	Uncharacterized protein OS=Streptococcus mutans serotype c (strain ATCC 700610 / UA159) OX=210007 GN=SMU_1052 PE=4 SV=1	1.11519	0.01474	no change	yes
Q8DU93	Putative iron-sulfur cofactor synthesis protein NifS family OS=Streptococcus mutans serotype c (strain ATCC 700610 / UA159) OX=210007 GN=SMU_1051 PE=3 SV=1	0.973423	0.09202	no change	no
Q8DU94	Putative ribose-phosphate pyrophosphokinase 2 OS=Streptococcus mutans serotype c (strain ATCC 700610 / UA159) OX=210007 GN=prs2 PE=3 SV=1	1.04021	0.06149	no change	no
Q8DU95	CYTH domain-containing protein OS=Streptococcus mutans serotype c (strain ATCC 700610 / UA159) OX=210007 GN=SMU_1048 PE=4 SV=1	0.983733	0.275	no change	no
Q8DU97	Putative GTP pyrophosphokinase OS=Streptococcus mutans serotype c (strain ATCC 700610 / UA159) OX=210007 GN=SMU_1046c PE=1 SV=1	0.973863	0.4062	no change	no
Q8DU98	NAD kinase OS=Streptococcus mutans serotype c (strain ATCC 700610 / UA159) OX=210007 GN=nadK PE=3 SV=1	0.890294	1.4e-05	no change	yes
Q8DU99	Pseudouridine synthase OS=Streptococcus mutans serotype c (strain ATCC 700610 / UA159) OX=210007 GN=SMU_1044c PE=3 SV=1	1.05796	0.04996	no change	yes
Q8DUA0	Putative phosphotransacetylase OS=Streptococcus mutans serotype c (strain ATCC 700610 / UA159) OX=210007 GN=SMU_1043c PE=3 SV=1	1.11965	0.002736	no change	yes
Q8DWC1	Putative transcriptional regulator OS=Streptococcus mutans serotype c (strain ATCC 700610 / UA159) OX=210007 GN=SMU_144c PE=4 SV=1	1.20611	0.01813	up	yes
Q8DUA2	Putative ABC transporter, ATP-binding protein OS=Streptococcus mutans serotype c (strain ATCC 700610 / UA159) OX=210007 GN=SMU_1041 PE=4 SV=1	1.10381	0.008325	no change	yes
Q8DUA3	Putative oxidoreductase, short-chain dehydrogenase/reductase OS=Streptococcus mutans serotype c (strain ATCC 700610 / UA159) OX=210007 GN=SMU_1040c PE=3 SV=1	1.11601	0.02126	no change	yes
Q8DUA4	Putative lipopolysaccharide glycosyltransferase OS=Streptococcus mutans serotype c (strain ATCC 700610 / UA159) OX=210007 GN=SMU_1039c PE=4 SV=1	1.0999	0.005368	no change	yes
Q8DUA5	Putative response regulator OS=Streptococcus mutans serotype c (strain ATCC 700610 / UA159) OX=210007 GN=SMU_1038c PE=4 SV=1	1.12342	0.003149	no change	yes
Q8DUA6	Histidine kinase OS=Streptococcus mutans serotype c (strain ATCC 700610 / UA159) OX=210007 GN=SMU_1037c PE=4 SV=1	1.1584	0.004137	no change	yes
Q8DUU4	4HBT domain-containing protein OS=Streptococcus mutans serotype c (strain ATCC 700610 / UA159) OX=210007 GN=SMU_799c PE=3 SV=1	1.20571	0.001253	up	yes
Q8DUB1	Excisionase OS=Streptococcus mutans serotype c (strain ATCC 700610 / UA159) OX=210007 GN=xis PE=4 SV=1	1.07252	0.3541	no change	no
Q8DUB4	Putative hydrolase or acyltransferase OS=Streptococcus mutans serotype c (strain ATCC 700610 / UA159) OX=210007 GN=SMU_1028 PE=4 SV=1	0.948976	0.02439	no change	yes
Q8DUB5	Putative transcription regulator OS=Streptococcus mutans serotype c (strain ATCC 700610 / UA159) OX=210007 GN=SMU_1027 PE=4 SV=1	0.946923	0.01643	no change	yes
Q8DUB7	Putative transcriptional regulator OS=Streptococcus mutans serotype c (strain ATCC 700610 / UA159) OX=210007 GN=SMU_1025 PE=4 SV=1	1.11056	0.001188	no change	yes
Q8DUB9	Putative pyruvate carboxylase/oxaloacetate decarboxylase, alpha subunit OS=Streptococcus mutans serotype c (strain ATCC 700610 / UA159) OX=210007 GN=pycB PE=4 SV=1	1.14565	0.003221	no change	yes
Q8DTE9	Putative transcriptional regulator OS=Streptococcus mutans serotype c (strain ATCC 700610 / UA159) OX=210007 GN=SMU_1398 PE=4 SV=1	1.20548	0.000527	up	yes
Q8DUC1	Citrate lyase alpha chain OS=Streptococcus mutans serotype c (strain ATCC 700610 / UA159) OX=210007 GN=cilA PE=1 SV=1	1.1338	0.00082	no change	yes
Q8DUC2	Citrate (pro-3S)-lyase subunit beta OS=Streptococcus mutans serotype c (strain ATCC 700610 / UA159) OX=210007 GN=cilB PE=3 SV=1	1.12016	0.000949	no change	yes
Q8DUG3	Putative folyl-polyglutamate synthetase OS=Streptococcus mutans serotype c (strain ATCC 700610 / UA159) OX=210007 GN=folC PE=3 SV=1	1.2037	0.002418	up	yes
Q9KIJ3	Metal ABC transporter substrate-binding lipoprotein OS=Streptococcus mutans serotype c (strain ATCC 700610 / UA159) OX=210007 GN=sloC PE=3 SV=2	1.20354	0.000227	up	yes
Q8DUC6	Uncharacterized protein OS=Streptococcus mutans serotype c (strain ATCC 700610 / UA159) OX=210007 GN=SMU_1014 PE=4 SV=1	1.04175	0.007238	no change	yes
Q8DUC8	Putative transcriptional regulator OS=Streptococcus mutans serotype c (strain ATCC 700610 / UA159) OX=210007 GN=SMU_1012c PE=4 SV=1	1.10874	0.01441	no change	yes
Q8DUC9	Probable 2-(5''-triphosphoribosyl)-3'-dephosphocoenzyme-A synthase OS=Streptococcus mutans serotype c (strain ATCC 700610 / UA159) OX=210007 GN=citG PE=3 SV=1	0.991127	0.8926	no change	no
Q8DUD0	[Citrate [pro-3S]-lyase] ligase OS=Streptococcus mutans serotype c (strain ATCC 700610 / UA159) OX=210007 GN=citC PE=4 SV=1	1.07017	0.005382	no change	yes
Q8DUD1	Putative response regulator OS=Streptococcus mutans serotype c (strain ATCC 700610 / UA159) OX=210007 GN=SMU_1008 PE=4 SV=1	1.11319	0.000176	no change	yes
Q8DUD2	Putative ABC transporter, ATP-binding protein OS=Streptococcus mutans serotype c (strain ATCC 700610 / UA159) OX=210007 GN=SMU_1006 PE=4 SV=1	0.974052	0.04515	no change	yes
Q8DUD3	DNA topoisomerase 1 OS=Streptococcus mutans serotype c (strain ATCC 700610 / UA159) OX=210007 GN=topA PE=1 SV=1	0.887097	0.001142	no change	yes
Q8DUD6	Uncharacterized protein OS=Streptococcus mutans serotype c (strain ATCC 700610 / UA159) OX=210007 GN=SMU_999 PE=4 SV=1	0.977678	0.7959	no change	no
Q8DTH5	Methyltranfer_dom domain-containing protein OS=Streptococcus mutans serotype c (strain ATCC 700610 / UA159) OX=210007 GN=SMU_1367c PE=4 SV=1	1.20238	0.000519	up	yes
Q8DUD8	Putative inorganic ion ABC transporter, ATP-binding protein possible ferrichrome transport system OS=Streptococcus mutans serotype c (strain ATCC 700610 / UA159) OX=210007 GN=SMU_997 PE=4 SV=1	0.881953	0.003018	no change	yes
Q8DUD9	Putative ABC transporter, permease protein possible ferrichrome transport system OS=Streptococcus mutans serotype c (strain ATCC 700610 / UA159) OX=210007 GN=SMU_996 PE=3 SV=1	1.02589	0.3631	no change	no
Q8DUE1	Ribonuclease HII OS=Streptococcus mutans serotype c (strain ATCC 700610 / UA159) OX=210007 GN=rnhB PE=3 SV=1	1.03912	0.1899	no change	no
Q8DUE2	Ribosome biogenesis GTPase A OS=Streptococcus mutans serotype c (strain ATCC 700610 / UA159) OX=210007 GN=SMU_993 PE=3 SV=1	1.06627	0.004619	no change	yes
Q8DRY8	Putative stress response protein possible glycosyltransferase involved in cell wall biogenesis OS=Streptococcus mutans serotype c (strain ATCC 700610 / UA159) OX=210007 GN=csbB PE=4 SV=1	1.20196	0.000324	up	yes
Q8DUE4	Putative ribonucleotide reductase OS=Streptococcus mutans serotype c (strain ATCC 700610 / UA159) OX=210007 GN=SMU_991 PE=4 SV=1	1.07692	0.02867	no change	yes
Q8DUE5	4-hydroxy-tetrahydrodipicolinate synthase OS=Streptococcus mutans serotype c (strain ATCC 700610 / UA159) OX=210007 GN=dapA PE=3 SV=1	1.08228	0.03719	no change	yes
Q8DUE6	HTH cro/C1-type domain-containing protein OS=Streptococcus mutans serotype c (strain ATCC 700610 / UA159) OX=210007 GN=SMU_986c PE=4 SV=1	1.03016	0.5001	no change	no
Q8DUE7	Putative beta-glucosidase OS=Streptococcus mutans serotype c (strain ATCC 700610 / UA159) OX=210007 GN=bglA PE=3 SV=1	1.0757	0.000678	no change	yes
Q8DVX1	Uncharacterized protein OS=Streptococcus mutans serotype c (strain ATCC 700610 / UA159) OX=210007 GN=SMU_339 PE=4 SV=1	1.20138	0.01101	up	yes
Q8DUE9	Putative transcriptional regulator OS=Streptococcus mutans serotype c (strain ATCC 700610 / UA159) OX=210007 GN=bglC PE=4 SV=1	1.02987	0.4068	no change	no
Q8DUF0	Putative BglB OS=Streptococcus mutans serotype c (strain ATCC 700610 / UA159) OX=210007 GN=bglB2 PE=4 SV=1	1.16518	0.00531	no change	yes
Q8DUF2	Putative PTS system, beta-glucoside-specific EII component OS=Streptococcus mutans serotype c (strain ATCC 700610 / UA159) OX=210007 GN=bglP PE=4 SV=1	1.01221	0.7251	no change	no
Q8DUF3	Putative transcriptional antiterminator LicT OS=Streptococcus mutans serotype c (strain ATCC 700610 / UA159) OX=210007 GN=licT PE=4 SV=1	1.05373	0.2607	no change	no
Q8DUF4	Putative ABC transporter, periplasmic spermidine/putrescine-binding protein OS=Streptococcus mutans serotype c (strain ATCC 700610 / UA159) OX=210007 GN=potD PE=3 SV=1	1.0496	0.00651	no change	yes
Q8DUF6	Putative spermidine/putrescine ABC transporter, permease protein OS=Streptococcus mutans serotype c (strain ATCC 700610 / UA159) OX=210007 GN=potB PE=3 SV=1	1.01686	0.2006	no change	no
Q8DUF7	Spermidine/putrescine import ATP-binding protein PotA OS=Streptococcus mutans serotype c (strain ATCC 700610 / UA159) OX=210007 GN=potA PE=3 SV=1	1.05572	0.05384	no change	no
Q8DUF8	UDP-N-acetylenolpyruvoylglucosamine reductase OS=Streptococcus mutans serotype c (strain ATCC 700610 / UA159) OX=210007 GN=murB PE=3 SV=1	1.05974	0.01208	no change	yes
Q8DUF9	2-amino-4-hydroxy-6-hydroxymethyldihydropteridine pyrophosphokinase OS=Streptococcus mutans serotype c (strain ATCC 700610 / UA159) OX=210007 GN=folK PE=4 SV=1	1.10866	0.1652	no change	no
Q8DUG0	7,8-dihydroneopterin aldolase OS=Streptococcus mutans serotype c (strain ATCC 700610 / UA159) OX=210007 GN=folA PE=3 SV=1	1.06281	0.03017	no change	yes
Q8DU67	Serine hydroxymethyltransferase OS=Streptococcus mutans serotype c (strain ATCC 700610 / UA159) OX=210007 GN=glyA PE=3 SV=1	0.829748	0.004364	down	yes
Q8DUG2	GTP cyclohydrolase 1 OS=Streptococcus mutans serotype c (strain ATCC 700610 / UA159) OX=210007 GN=folE PE=3 SV=1	1.11639	0.002215	no change	yes
I6L919	Putative MDR permease possible multidrug efflux pump OS=Streptococcus mutans serotype c (strain ATCC 700610 / UA159) OX=210007 GN=SMU_2109 PE=4 SV=1	0.829584	0.1478	down	no
Q8DUG4	Homoserine kinase OS=Streptococcus mutans serotype c (strain ATCC 700610 / UA159) OX=210007 GN=thrB PE=3 SV=1	1.05525	0.05349	no change	no
Q8DUG5	Homoserine dehydrogenase OS=Streptococcus mutans serotype c (strain ATCC 700610 / UA159) OX=210007 GN=SMU_965 PE=3 SV=1	1.071	0.031	no change	yes
Q8DUG6	NodB homology domain-containing protein OS=Streptococcus mutans serotype c (strain ATCC 700610 / UA159) OX=210007 GN=SMU_963c PE=4 SV=1	0.940514	0.02544	no change	yes
Q8DWJ3	Uncharacterized protein OS=Streptococcus mutans serotype c (strain ATCC 700610 / UA159) OX=210007 GN=SMU_52 PE=4 SV=1	0.827499	0.005	down	yes
Q8DV21	50S ribosomal protein L35 OS=Streptococcus mutans serotype c (strain ATCC 700610 / UA159) OX=210007 GN=rpmI PE=3 SV=1	0.826494	0.0343	down	yes
Q8DUG9	50S ribosomal protein L7/L12 OS=Streptococcus mutans serotype c (strain ATCC 700610 / UA159) OX=210007 GN=rplL PE=3 SV=1	0.869223	3e-06	no change	yes
Q8DUH2	50S ribosomal protein L10 OS=Streptococcus mutans serotype c (strain ATCC 700610 / UA159) OX=210007 GN=rplJ PE=3 SV=1	0.923084	0.01263	no change	yes
Q8DW38	Putative ABC transporter, ATP-binding protein OS=Streptococcus mutans serotype c (strain ATCC 700610 / UA159) OX=210007 GN=SMU_238c PE=4 SV=1	0.825339	0.002518	down	yes
Q8DV70	Glucosamine-6-phosphate deaminase OS=Streptococcus mutans serotype c (strain ATCC 700610 / UA159) OX=210007 GN=nagB PE=1 SV=1	0.824923	0.000601	down	yes
Q8DUH6	Putative transcriptional regulator/aminotransferase OS=Streptococcus mutans serotype c (strain ATCC 700610 / UA159) OX=210007 GN=SMU_953c PE=3 SV=1	0.847492	0.003083	no change	yes
Q8DUH7	Putative methyltransferase OS=Streptococcus mutans serotype c (strain ATCC 700610 / UA159) OX=210007 GN=SMU_952 PE=4 SV=1	0.978521	0.267	no change	no
Q8DUH8	Putative amino acid permease OS=Streptococcus mutans serotype c (strain ATCC 700610 / UA159) OX=210007 GN=SMU_951 PE=4 SV=1	0.989247	0.8016	no change	no
Q8DUH9	Probable GTP-binding protein EngB OS=Streptococcus mutans serotype c (strain ATCC 700610 / UA159) OX=210007 GN=engB PE=3 SV=1	0.933832	0.004337	no change	yes
Q8DUI0	ATP-dependent Clp protease ATP-binding subunit ClpX OS=Streptococcus mutans serotype c (strain ATCC 700610 / UA159) OX=210007 GN=clpX PE=3 SV=1	0.968614	0.01005	no change	yes
Q8DUI2	Dihydrofolate reductase OS=Streptococcus mutans serotype c (strain ATCC 700610 / UA159) OX=210007 GN=dfrA PE=3 SV=1	0.9003	0.001134	no change	yes
Q8DUI3	Putative permease OS=Streptococcus mutans serotype c (strain ATCC 700610 / UA159) OX=210007 GN=SMU_946 PE=3 SV=1	1.17151	0.07662	no change	no
Q8DUI4	Thymidylate synthase OS=Streptococcus mutans serotype c (strain ATCC 700610 / UA159) OX=210007 GN=thyA PE=3 SV=1	0.966566	0.02464	no change	yes
Q8DUI5	Putative hydroxymethylglutaryl-CoA synthase OS=Streptococcus mutans serotype c (strain ATCC 700610 / UA159) OX=210007 GN=SMU_943c PE=1 SV=1	0.936262	0.000823	no change	yes
Q8DUI6	3-hydroxy-3-methylglutaryl coenzyme A reductase OS=Streptococcus mutans serotype c (strain ATCC 700610 / UA159) OX=210007 GN=mvaA PE=3 SV=1	0.891434	0.000149	no change	yes
Q8DUI7	Uncharacterized protein OS=Streptococcus mutans serotype c (strain ATCC 700610 / UA159) OX=210007 GN=SMU_941c PE=4 SV=1	1.0798	0.01617	no change	yes
Q8DUI8	Putative hemolysin III OS=Streptococcus mutans serotype c (strain ATCC 700610 / UA159) OX=210007 GN=SMU_940c PE=3 SV=1	0.936416	0.08445	no change	no
Q8DUI9	Isopentenyl-diphosphate delta-isomerase OS=Streptococcus mutans serotype c (strain ATCC 700610 / UA159) OX=210007 GN=fni PE=1 SV=1	1.12935	0.000815	no change	yes
Q8DUJ0	Putative phosphomevalonate kinase OS=Streptococcus mutans serotype c (strain ATCC 700610 / UA159) OX=210007 GN=SMU_938 PE=4 SV=1	1.06276	0.0328	no change	yes
Q8DUJ1	Diphosphomevalonate decarboxylase OS=Streptococcus mutans serotype c (strain ATCC 700610 / UA159) OX=210007 GN=SMU_937 PE=3 SV=1	1.11626	0.000943	no change	yes
Q8DTX1	Uncharacterized protein OS=Streptococcus mutans serotype c (strain ATCC 700610 / UA159) OX=210007 GN=SMU_1196c PE=1 SV=1	0.824687	0.004671	down	yes
Q8DT31	Alpha-1,4 glucan phosphorylase OS=Streptococcus mutans serotype c (strain ATCC 700610 / UA159) OX=210007 GN=glgP PE=1 SV=1	0.824351	1e-05	down	yes
Q8DUJ4	Putative amino acid ABC transporter, permease protein OS=Streptococcus mutans serotype c (strain ATCC 700610 / UA159) OX=210007 GN=SMU_934 PE=3 SV=1	0.85713	0.4298	no change	no
Q8DRX3	Glutaredoxin domain-containing protein OS=Streptococcus mutans serotype c (strain ATCC 700610 / UA159) OX=210007 GN=SMU_2084c PE=4 SV=1	0.82311	0.009015	down	yes
Q8CWW9	Ribonuclease R OS=Streptococcus mutans serotype c (strain ATCC 700610 / UA159) OX=210007 GN=vacB PE=3 SV=1	0.82193	0.000301	down	yes
Q8DUJ7	Putative transcriptional regulator OS=Streptococcus mutans serotype c (strain ATCC 700610 / UA159) OX=210007 GN=SMU_930c PE=3 SV=1	0.895432	0.000274	no change	yes
Q8DUJ8	Uncharacterized protein OS=Streptococcus mutans serotype c (strain ATCC 700610 / UA159) OX=210007 GN=SMU_929c PE=4 SV=1	0.94624	0.2854	no change	no
Q8DUJ9	Histidine kinase OS=Streptococcus mutans serotype c (strain ATCC 700610 / UA159) OX=210007 GN=SMU_928 PE=4 SV=1	1.02529	0.2471	no change	no
Q8DUK0	Putative response regulator OS=Streptococcus mutans serotype c (strain ATCC 700610 / UA159) OX=210007 GN=SMU_927 PE=4 SV=1	1.07738	0.006624	no change	yes
Q8DUK1	RelA_SpoT domain-containing protein OS=Streptococcus mutans serotype c (strain ATCC 700610 / UA159) OX=210007 GN=SMU_926 PE=4 SV=1	1.06004	0.002504	no change	yes
Q8DU26	Aminopeptidase OS=Streptococcus mutans serotype c (strain ATCC 700610 / UA159) OX=210007 GN=pepN PE=3 SV=1	0.82002	3.9e-05	down	yes
Q8DUK3	Thiol peroxidase OS=Streptococcus mutans serotype c (strain ATCC 700610 / UA159) OX=210007 GN=tpx PE=3 SV=1	0.93758	0.2049	no change	no
Q8DUK4	Putative ABC transporter, ATP-binding protein OS=Streptococcus mutans serotype c (strain ATCC 700610 / UA159) OX=210007 GN=SMU_923 PE=4 SV=1	0.979885	0.04009	no change	yes
Q8DUK5	Putative ABC transporter, ATP-binding protein OS=Streptococcus mutans serotype c (strain ATCC 700610 / UA159) OX=210007 GN=SMU_922 PE=4 SV=1	0.970418	0.03714	no change	yes
Q8DUK6	Putative transcriptional regulator OS=Streptococcus mutans serotype c (strain ATCC 700610 / UA159) OX=210007 GN=SMU_921 PE=4 SV=1	0.986282	0.4048	no change	no
Q8DUK7	7-cyano-7-deazaguanine synthase OS=Streptococcus mutans serotype c (strain ATCC 700610 / UA159) OX=210007 GN=queC PE=3 SV=1	1.02222	0.3808	no change	no
Q8DUK8	6-carboxy-5,6,7,8-tetrahydropterin synthase OS=Streptococcus mutans serotype c (strain ATCC 700610 / UA159) OX=210007 GN=SMU_917c PE=3 SV=1	0.949314	0.02245	no change	yes
Q8DUK9	7-carboxy-7-deazaguanine synthase OS=Streptococcus mutans serotype c (strain ATCC 700610 / UA159) OX=210007 GN=queE PE=3 SV=1	0.965745	0.1171	no change	no
Q8DUL0	NADPH-dependent 7-cyano-7-deazaguanine reductase OS=Streptococcus mutans serotype c (strain ATCC 700610 / UA159) OX=210007 GN=queF PE=3 SV=1	0.940419	0.000823	no change	yes
Q8DWE7	Constitutive fructose permease OS=Streptococcus mutans serotype c (strain ATCC 700610 / UA159) OX=210007 GN=fruC PE=4 SV=1	0.818407	0.03196	down	yes
Q8DUL3	Uncharacterized protein OS=Streptococcus mutans serotype c (strain ATCC 700610 / UA159) OX=210007 GN=SMU_911c PE=4 SV=1	0.9427	0.2997	no change	no
Q8DUL4	Putative permease OS=Streptococcus mutans serotype c (strain ATCC 700610 / UA159) OX=210007 GN=SMU_909 PE=3 SV=1	1.01766	0.6836	no change	no
Q8DUL5	Putative ABC transporter, ATP-binding protein OS=Streptococcus mutans serotype c (strain ATCC 700610 / UA159) OX=210007 GN=SMU_906 PE=4 SV=1	0.859232	0.009016	no change	yes
Q8DUL6	Putative ABC transporter, ATP-binding protein OS=Streptococcus mutans serotype c (strain ATCC 700610 / UA159) OX=210007 GN=SMU_905 PE=4 SV=1	0.874121	0.01268	no change	yes
Q8DUL7	Putative ABC transporter, ATP-binding protein OS=Streptococcus mutans serotype c (strain ATCC 700610 / UA159) OX=210007 GN=SMU_902 PE=4 SV=1	0.93602	0.004582	no change	yes
Q8DUL8	CCA-adding enzyme OS=Streptococcus mutans serotype c (strain ATCC 700610 / UA159) OX=210007 GN=cca PE=3 SV=1	0.900477	0.001195	no change	yes
Q8DUL9	4-hydroxy-tetrahydrodipicolinate reductase OS=Streptococcus mutans serotype c (strain ATCC 700610 / UA159) OX=210007 GN=dapB PE=3 SV=1	0.9941	0.638	no change	no
Q8DUM0	Uncharacterized protein OS=Streptococcus mutans serotype c (strain ATCC 700610 / UA159) OX=210007 GN=SMU_899 PE=4 SV=1	0.983507	0.2569	no change	no
Q8DUM1	Uncharacterized protein OS=Streptococcus mutans serotype c (strain ATCC 700610 / UA159) OX=210007 GN=SMU_898 PE=4 SV=1	1.05444	0.1743	no change	no
Q8DUM2	Type I restriction enzyme R Protein OS=Streptococcus mutans serotype c (strain ATCC 700610 / UA159) OX=210007 GN=SMU_897 PE=3 SV=1	1.00142	0.9032	no change	no
Q8DW39	Putative integral membrane protein OS=Streptococcus mutans serotype c (strain ATCC 700610 / UA159) OX=210007 GN=SMU_237c PE=4 SV=1	0.818209	0.000292	down	yes
Q8DUM4	Possible DNA-damage-inducible protein OS=Streptococcus mutans serotype c (strain ATCC 700610 / UA159) OX=210007 GN=SMU_895 PE=3 SV=1	1.00099	0.9136	no change	no
Q8DUM5	Putative anticodon nuclease OS=Streptococcus mutans serotype c (strain ATCC 700610 / UA159) OX=210007 GN=SMU_893 PE=4 SV=1	1.05717	0.09399	no change	no
Q8DUM6	Putative type I restriction-modification system, specificity determinant OS=Streptococcus mutans serotype c (strain ATCC 700610 / UA159) OX=210007 GN=hsdS PE=4 SV=1	0.99609	0.7892	no change	no
Q8DUM7	Site-specific DNA-methyltransferase (adenine-specific) OS=Streptococcus mutans serotype c (strain ATCC 700610 / UA159) OX=210007 GN=hsdM PE=3 SV=1	0.985906	0.273	no change	no
Q8DUM8	acidPPc domain-containing protein OS=Streptococcus mutans serotype c (strain ATCC 700610 / UA159) OX=210007 GN=SMU_890 PE=4 SV=1	0.939311	0.1799	no change	no
Q8DUM9	Putative penicillin-binding protein, class C fmt-like protein OS=Streptococcus mutans serotype c (strain ATCC 700610 / UA159) OX=210007 GN=pbpX PE=4 SV=1	1.13966	0.02403	no change	yes
Q8DUN0	Galactose operon repressor GalR OS=Streptococcus mutans serotype c (strain ATCC 700610 / UA159) OX=210007 GN=galR PE=4 SV=1	1.00198	0.9016	no change	no
Q8DUN2	5,10-methylenetetrahydrofolate reductase OS=Streptococcus mutans serotype c (strain ATCC 700610 / UA159) OX=210007 GN=SMU_874 PE=4 SV=1	1.17491	0.01535	no change	yes
Q8DUN3	Inducible fructose permease OS=Streptococcus mutans serotype c (strain ATCC 700610 / UA159) OX=210007 GN=fruI PE=4 SV=1	1.1332	6.3e-05	no change	yes
Q8DUN4	FruR OS=Streptococcus mutans serotype c (strain ATCC 700610 / UA159) OX=210007 GN=fruR PE=4 SV=1	1.09279	0.0111	no change	yes
Q8DUN5	Ferredoxin--NADP reductase OS=Streptococcus mutans serotype c (strain ATCC 700610 / UA159) OX=210007 GN=SMU_869 PE=3 SV=1	0.933732	0.01427	no change	yes
Q8DUN6	tRNA (guanine-N(1)-)-methyltransferase OS=Streptococcus mutans serotype c (strain ATCC 700610 / UA159) OX=210007 GN=trmD PE=3 SV=1	1.0424	0.08396	no change	no
Q8DUN7	Ribosome maturation factor RimM OS=Streptococcus mutans serotype c (strain ATCC 700610 / UA159) OX=210007 GN=rimM PE=3 SV=1	1.10728	0.001293	no change	yes
Q8DUN8	UPF0109 protein SMU_866 OS=Streptococcus mutans serotype c (strain ATCC 700610 / UA159) OX=210007 GN=SMU_866 PE=3 SV=1	0.899861	0.06741	no change	no
Q8DUN9	30S ribosomal protein S16 OS=Streptococcus mutans serotype c (strain ATCC 700610 / UA159) OX=210007 GN=rpsP PE=3 SV=1	0.95792	0.1251	no change	no
Q8DUP0	Putative ABC transporter, permease component OS=Streptococcus mutans serotype c (strain ATCC 700610 / UA159) OX=210007 GN=SMU_864 PE=4 SV=1	1.03083	0.2511	no change	no
Q8DUP1	Putative ABC transporter, ATP-binding protein OS=Streptococcus mutans serotype c (strain ATCC 700610 / UA159) OX=210007 GN=SMU_863 PE=4 SV=1	1.00606	0.7384	no change	no
Q8DUP2	HlyD_D23 domain-containing protein OS=Streptococcus mutans serotype c (strain ATCC 700610 / UA159) OX=210007 GN=SMU_862 PE=4 SV=1	1.01459	0.6172	no change	no
Q8DUP3	Carbamoyl-phosphate synthase large chain OS=Streptococcus mutans serotype c (strain ATCC 700610 / UA159) OX=210007 GN=carB PE=3 SV=1	1.03733	0.04365	no change	yes
Q8DUP4	Carbamoyl-phosphate synthase small chain OS=Streptococcus mutans serotype c (strain ATCC 700610 / UA159) OX=210007 GN=carA PE=3 SV=1	1.02376	0.1727	no change	no
Q8DUP5	Aspartate carbamoyltransferase OS=Streptococcus mutans serotype c (strain ATCC 700610 / UA159) OX=210007 GN=pyrB PE=3 SV=1	1.06207	0.07954	no change	no
Q8DUP6	Uracil transporter OS=Streptococcus mutans serotype c (strain ATCC 700610 / UA159) OX=210007 GN=SMU_857 PE=3 SV=1	1.01128	0.8146	no change	no
Q8DUP7	Bifunctional protein PyrR OS=Streptococcus mutans serotype c (strain ATCC 700610 / UA159) OX=210007 GN=pyrR PE=3 SV=1	1.01019	0.5776	no change	no
Q8DUP8	TVP38/TMEM64 family membrane protein OS=Streptococcus mutans serotype c (strain ATCC 700610 / UA159) OX=210007 GN=SMU_855 PE=3 SV=1	0.94126	0.3709	no change	no
Q8DUP9	Pseudouridine synthase OS=Streptococcus mutans serotype c (strain ATCC 700610 / UA159) OX=210007 GN=SMU_854 PE=3 SV=1	1.03779	0.1501	no change	no
Q8DUQ1	Putative transcriptional regulator CpsY-like protein OS=Streptococcus mutans serotype c (strain ATCC 700610 / UA159) OX=210007 GN=SMU_852 PE=3 SV=1	1.03207	0.2066	no change	no
Q8DUQ3	N-acetyltransferase domain-containing protein OS=Streptococcus mutans serotype c (strain ATCC 700610 / UA159) OX=210007 GN=SMU_850 PE=4 SV=1	0.981805	0.1988	no change	no
Q8DUQ4	50S ribosomal protein L27 OS=Streptococcus mutans serotype c (strain ATCC 700610 / UA159) OX=210007 GN=rpmA PE=3 SV=1	0.966601	0.01094	no change	yes
Q8DUQ5	Uncharacterized protein OS=Streptococcus mutans serotype c (strain ATCC 700610 / UA159) OX=210007 GN=SMU_848 PE=1 SV=1	0.923923	0.06916	no change	no
Q8DUQ6	50S ribosomal protein L21 OS=Streptococcus mutans serotype c (strain ATCC 700610 / UA159) OX=210007 GN=rplU PE=3 SV=1	0.965061	0.3815	no change	no
P26283	L-lactate dehydrogenase OS=Streptococcus mutans serotype c (strain ATCC 700610 / UA159) OX=210007 GN=ldh PE=3 SV=2	0.818088	0.000532	down	yes
Q8DUR1	Probable tRNA sulfurtransferase OS=Streptococcus mutans serotype c (strain ATCC 700610 / UA159) OX=210007 GN=thiI PE=3 SV=1	1.02381	0.3872	no change	no
Q8DUR2	Putative aminotransferase OS=Streptococcus mutans serotype c (strain ATCC 700610 / UA159) OX=210007 GN=SMU_841 PE=4 SV=1	1.01126	0.8246	no change	no
Q8DUR3	Uncharacterized protein OS=Streptococcus mutans serotype c (strain ATCC 700610 / UA159) OX=210007 GN=SMU_840c PE=4 SV=1	0.938835	0.001401	no change	yes
Q8DUR4	Putative folyl-polyglutamate synthetase OS=Streptococcus mutans serotype c (strain ATCC 700610 / UA159) OX=210007 GN=fol PE=3 SV=1	1.02288	0.1742	no change	no
Q8DUR5	Glutathione reductase OS=Streptococcus mutans serotype c (strain ATCC 700610 / UA159) OX=210007 GN=gshR PE=1 SV=1	1.02418	0.2637	no change	no
Q8DUR6	Putative reductase OS=Streptococcus mutans serotype c (strain ATCC 700610 / UA159) OX=210007 GN=SMU_837 PE=4 SV=1	1.13241	0.00061	no change	yes
Q8DUR7	Peptidase C51 domain-containing protein OS=Streptococcus mutans serotype c (strain ATCC 700610 / UA159) OX=210007 GN=SMU_836 PE=4 SV=1	0.879354	0.006612	no change	yes
Q8DUR8	Uncharacterized protein OS=Streptococcus mutans serotype c (strain ATCC 700610 / UA159) OX=210007 GN=SMU_835 PE=4 SV=1	1.11276	0.000522	no change	yes
Q8DUR9	Putative glycosyltransferase OS=Streptococcus mutans serotype c (strain ATCC 700610 / UA159) OX=210007 GN=SMU_833 PE=4 SV=1	0.977567	0.144	no change	no
Q8DUS0	Sulfatase domain-containing protein OS=Streptococcus mutans serotype c (strain ATCC 700610 / UA159) OX=210007 GN=SMU_831 PE=4 SV=1	1.01235	0.1658	no change	no
Q8DUS1	RgpFc protein OS=Streptococcus mutans serotype c (strain ATCC 700610 / UA159) OX=210007 GN=rgpF PE=4 SV=1	1.01278	0.5458	no change	no
Q8DUS2	Putative glycosyltransferase OS=Streptococcus mutans serotype c (strain ATCC 700610 / UA159) OX=210007 GN=rgpE PE=4 SV=1	1.06517	0.02293	no change	yes
Q8DUS3	Rhamnosyltransferase OS=Streptococcus mutans serotype c (strain ATCC 700610 / UA159) OX=210007 GN=rgpB PE=4 SV=1	0.978451	0.08317	no change	no
Q8DUS4	Putative RgpAc glycosyltransferase OS=Streptococcus mutans serotype c (strain ATCC 700610 / UA159) OX=210007 GN=rgpA PE=4 SV=1	0.960474	0.2183	no change	no
Q8DUS5	dTDP-4-dehydrorhamnose reductase OS=Streptococcus mutans serotype c (strain ATCC 700610 / UA159) OX=210007 GN=SMU_824 PE=3 SV=1	1.02185	0.1343	no change	no
Q8DUS6	DNA primase OS=Streptococcus mutans serotype c (strain ATCC 700610 / UA159) OX=210007 GN=dnaG PE=3 SV=1	1.02293	0.06505	no change	no
Q8DUE8	Peptidase C51 domain-containing protein OS=Streptococcus mutans serotype c (strain ATCC 700610 / UA159) OX=210007 GN=SMU_984 PE=4 SV=1	0.817149	0.000958	down	yes
Q8DUS8	Large-conductance mechanosensitive channel OS=Streptococcus mutans serotype c (strain ATCC 700610 / UA159) OX=210007 GN=mscL PE=3 SV=1	0.965094	0.2546	no change	no
Q8DUS9	Putative amino acid transporter, amino acid-binding protein OS=Streptococcus mutans serotype c (strain ATCC 700610 / UA159) OX=210007 GN=SMU_817 PE=4 SV=1	0.993103	0.7498	no change	no
Q8DUT0	Aminotransferase OS=Streptococcus mutans serotype c (strain ATCC 700610 / UA159) OX=210007 GN=SMU_816 PE=3 SV=1	1.06654	0.03104	no change	yes
Q8DUT1	Putative amino acid transporter, amino acid-binding protein OS=Streptococcus mutans serotype c (strain ATCC 700610 / UA159) OX=210007 GN=SMU_815 PE=4 SV=1	0.904842	0.000301	no change	yes
Q8DUT2	Putative MutT-like protein OS=Streptococcus mutans serotype c (strain ATCC 700610 / UA159) OX=210007 GN=mutT PE=4 SV=1	1.11282	0.01425	no change	yes
Q8DUT3	HTH cro/C1-type domain-containing protein OS=Streptococcus mutans serotype c (strain ATCC 700610 / UA159) OX=210007 GN=SMU_813 PE=4 SV=1	1.14751	0.000851	no change	yes
Q8DUT6	Putative membrane protein OS=Streptococcus mutans serotype c (strain ATCC 700610 / UA159) OX=210007 GN=SMU_807 PE=3 SV=1	1.1483	0.002645	no change	yes
Q8DUT7	Putative glutamine ABC transporter, permease protein OS=Streptococcus mutans serotype c (strain ATCC 700610 / UA159) OX=210007 GN=SMU_806c PE=3 SV=1	0.918838	0.000643	no change	yes
Q8DUT8	Putative amino acid ABC transporter, ATP-binding protein OS=Streptococcus mutans serotype c (strain ATCC 700610 / UA159) OX=210007 GN=SMU_805c PE=4 SV=1	0.912777	0.000122	no change	yes
Q8DUT9	FRG domain-containing protein OS=Streptococcus mutans serotype c (strain ATCC 700610 / UA159) OX=210007 GN=SMU_804 PE=4 SV=1	1.07598	0.004153	no change	yes
Q8DUU0	Putative ABC transporter, ATP-binding protein OS=Streptococcus mutans serotype c (strain ATCC 700610 / UA159) OX=210007 GN=SMU_803c PE=4 SV=1	0.984361	0.7079	no change	no
Q8DUU1	Uncharacterized protein OS=Streptococcus mutans serotype c (strain ATCC 700610 / UA159) OX=210007 GN=SMU_802 PE=4 SV=1	1.02954	0.7184	no change	no
Q8DUU2	GTPase Obg OS=Streptococcus mutans serotype c (strain ATCC 700610 / UA159) OX=210007 GN=obg PE=3 SV=1	0.962187	0.0425	no change	yes
Q8DUU3	Uncharacterized protein OS=Streptococcus mutans serotype c (strain ATCC 700610 / UA159) OX=210007 GN=SMU_800 PE=4 SV=1	0.903695	0.1341	no change	no
Q8DT62	Putative ABC transporter, glutamine binding protein OS=Streptococcus mutans serotype c (strain ATCC 700610 / UA159) OX=210007 GN=SMU_1520 PE=4 SV=1	0.817	0	down	yes
Q8DUU6	Uncharacterized protein OS=Streptococcus mutans serotype c (strain ATCC 700610 / UA159) OX=210007 GN=SMU_797 PE=4 SV=1	1.13487	0.09467	no change	no
Q8DUU7	NmrA domain-containing protein OS=Streptococcus mutans serotype c (strain ATCC 700610 / UA159) OX=210007 GN=SMU_796 PE=4 SV=1	1.1346	0.009248	no change	yes
Q8DTN5	50S ribosomal protein L31 type B OS=Streptococcus mutans serotype c (strain ATCC 700610 / UA159) OX=210007 GN=rpmE2 PE=2 SV=1	0.81299	0.03436	down	yes
Q8DUU9	Uncharacterized protein OS=Streptococcus mutans serotype c (strain ATCC 700610 / UA159) OX=210007 GN=SMU_794 PE=4 SV=1	1.15254	0.006079	no change	yes
Q8DUV0	4HBT domain-containing protein OS=Streptococcus mutans serotype c (strain ATCC 700610 / UA159) OX=210007 GN=SMU_793 PE=1 SV=1	0.972429	0.2815	no change	no
Q8DUV2	HTH cro/C1-type domain-containing protein OS=Streptococcus mutans serotype c (strain ATCC 700610 / UA159) OX=210007 GN=SMU_790 PE=4 SV=1	0.886194	0.02549	no change	yes
Q8DUV3	Uncharacterized protein OS=Streptococcus mutans serotype c (strain ATCC 700610 / UA159) OX=210007 GN=SMU_789 PE=3 SV=1	0.988647	0.6765	no change	no
Q8DUV4	Uncharacterized RNA methyltransferase SMU_788 OS=Streptococcus mutans serotype c (strain ATCC 700610 / UA159) OX=210007 GN=SMU_788 PE=3 SV=1	0.999024	0.9623	no change	no
Q8DUV5	Putative transcriptional regulator OS=Streptococcus mutans serotype c (strain ATCC 700610 / UA159) OX=210007 GN=SMU_787 PE=3 SV=1	1.19238	0.000388	no change	yes
Q8DUV6	Prephenate dehydratase OS=Streptococcus mutans serotype c (strain ATCC 700610 / UA159) OX=210007 GN=pheA PE=1 SV=1	0.918724	0.006974	no change	yes
Q8DUV7	Shikimate kinase OS=Streptococcus mutans serotype c (strain ATCC 700610 / UA159) OX=210007 GN=aroK PE=3 SV=1	1.05779	0.133	no change	no
Q8DUV8	3-phosphoshikimate 1-carboxyvinyltransferase OS=Streptococcus mutans serotype c (strain ATCC 700610 / UA159) OX=210007 GN=aroA PE=3 SV=1	1.03239	0.01421	no change	yes
Q8DUV9	UPF0342 protein SMU_782 OS=Streptococcus mutans serotype c (strain ATCC 700610 / UA159) OX=210007 GN=SMU_782 PE=3 SV=1	0.887894	0.009247	no change	yes
Q8DUW0	Putative prephenate dehydrogenase OS=Streptococcus mutans serotype c (strain ATCC 700610 / UA159) OX=210007 GN=SMU_781 PE=1 SV=1	1.11176	0.04175	no change	yes
Q8DUW1	Chorismate synthase OS=Streptococcus mutans serotype c (strain ATCC 700610 / UA159) OX=210007 GN=aroC PE=3 SV=1	0.971935	0.09305	no change	no
Q8DUW2	3-dehydroquinate synthase OS=Streptococcus mutans serotype c (strain ATCC 700610 / UA159) OX=210007 GN=aroB PE=3 SV=1	1.03711	0.1322	no change	no
Q8DUW3	Shikimate dehydrogenase (NADP(+)) OS=Streptococcus mutans serotype c (strain ATCC 700610 / UA159) OX=210007 GN=aroE PE=3 SV=1	0.893813	0.000221	no change	yes
Q8DUW4	3-dehydroquinate dehydratase OS=Streptococcus mutans serotype c (strain ATCC 700610 / UA159) OX=210007 GN=aroD PE=1 SV=1	0.988195	0.6149	no change	no
Q8DUW5	Uncharacterized protein OS=Streptococcus mutans serotype c (strain ATCC 700610 / UA159) OX=210007 GN=SMU_776 PE=1 SV=1	0.962096	0.2105	no change	no
Q8DUW6	Sulfatase domain-containing protein OS=Streptococcus mutans serotype c (strain ATCC 700610 / UA159) OX=210007 GN=SMU_775c PE=3 SV=1	1.05498	0.01544	no change	yes
Q8DUW7	Uncharacterized protein OS=Streptococcus mutans serotype c (strain ATCC 700610 / UA159) OX=210007 GN=SMU_774 PE=4 SV=1	1.08173	0.002041	no change	yes
Q8DUW8	Lysine--tRNA ligase OS=Streptococcus mutans serotype c (strain ATCC 700610 / UA159) OX=210007 GN=lysS PE=3 SV=1	1.01591	0.2905	no change	no
Q8DUW9	Triacylglycerol lipase OS=Streptococcus mutans serotype c (strain ATCC 700610 / UA159) OX=210007 GN=gbpD PE=4 SV=1	1.12034	0.1531	no change	no
Q8DUX1	Divalent metal cation transporter MntH OS=Streptococcus mutans serotype c (strain ATCC 700610 / UA159) OX=210007 GN=mntH PE=3 SV=1	1.10125	0.01796	no change	yes
Q8DS81	Putative preprotein translocase subunit SecE OS=Streptococcus mutans serotype c (strain ATCC 700610 / UA159) OX=210007 GN=secE PE=4 SV=1	0.812272	0.1347	down	no
Q8DUX3	Uncharacterized protein OS=Streptococcus mutans serotype c (strain ATCC 700610 / UA159) OX=210007 GN=SMU_768c PE=4 SV=1	1.0816	0.2136	no change	no
Q8DUX4	Putative protease OS=Streptococcus mutans serotype c (strain ATCC 700610 / UA159) OX=210007 GN=SMU_761 PE=4 SV=1	0.942744	0.003145	no change	yes
Q8DUX5	Putative protease OS=Streptococcus mutans serotype c (strain ATCC 700610 / UA159) OX=210007 GN=SMU_759 PE=4 SV=1	0.95497	0.0191	no change	yes
Q8DUX6	Uncharacterized protein OS=Streptococcus mutans serotype c (strain ATCC 700610 / UA159) OX=210007 GN=SMU_758c PE=4 SV=1	1.04866	0.2356	no change	no
Q8DUX7	Uncharacterized protein OS=Streptococcus mutans serotype c (strain ATCC 700610 / UA159) OX=210007 GN=SMU_757 PE=4 SV=1	0.90545	0.04094	no change	yes
Q8DUX8	PspC domain-containing protein OS=Streptococcus mutans serotype c (strain ATCC 700610 / UA159) OX=210007 GN=SMU_753 PE=4 SV=1	0.947505	0.1898	no change	no
Q8DUX9	Protein SprT-like OS=Streptococcus mutans serotype c (strain ATCC 700610 / UA159) OX=210007 GN=SMU_752 PE=3 SV=1	0.848565	0.008371	no change	yes
Q8DUY0	S1 motif domain-containing protein OS=Streptococcus mutans serotype c (strain ATCC 700610 / UA159) OX=210007 GN=SMU_751 PE=4 SV=1	0.866332	0.000193	no change	yes
Q8DUY1	Uncharacterized protein OS=Streptococcus mutans serotype c (strain ATCC 700610 / UA159) OX=210007 GN=SMU_750c PE=4 SV=1	1.05787	0.771	no change	no
Q8DUY4	Putative two-component membrane permease complex subunit SMU_746c OS=Streptococcus mutans serotype c (strain ATCC 700610 / UA159) OX=210007 GN=SMU_746c PE=1 SV=1	1.19959	0.002547	no change	yes
Q8DUY5	Putative drug-export protein multidrug resistance protein OS=Streptococcus mutans serotype c (strain ATCC 700610 / UA159) OX=210007 GN=lmrB PE=3 SV=1	1.12906	0.02399	no change	yes
Q8DUY6	Uncharacterized protein OS=Streptococcus mutans serotype c (strain ATCC 700610 / UA159) OX=210007 GN=SMU_743 PE=4 SV=1	1.08153	0.01699	no change	yes
Q8DUY7	Uncharacterized protein OS=Streptococcus mutans serotype c (strain ATCC 700610 / UA159) OX=210007 GN=SMU_742 PE=4 SV=1	1.18255	0.000423	no change	yes
Q8DUY8	Uncharacterized protein OS=Streptococcus mutans serotype c (strain ATCC 700610 / UA159) OX=210007 GN=SMU_741 PE=4 SV=1	1.01965	0.5863	no change	no
Q8DUZ1	Hydrolase_4 domain-containing protein OS=Streptococcus mutans serotype c (strain ATCC 700610 / UA159) OX=210007 GN=SMU_737 PE=1 SV=1	0.891267	0.003509	no change	yes
Q8DUZ2	Uncharacterized protein OS=Streptococcus mutans serotype c (strain ATCC 700610 / UA159) OX=210007 GN=SMU_735 PE=4 SV=1	0.982388	0.05246	no change	no
Q8DUZ4	Uncharacterized protein OS=Streptococcus mutans serotype c (strain ATCC 700610 / UA159) OX=210007 GN=SMU_732 PE=4 SV=1	0.830697	0.003452	no change	yes
Q8DUZ5	Putative ABC transporter, ATP-binding protein OS=Streptococcus mutans serotype c (strain ATCC 700610 / UA159) OX=210007 GN=SMU_731 PE=4 SV=1	0.955237	0.6154	no change	no
Q8DUZ6	SpoVT-AbrB domain-containing protein OS=Streptococcus mutans serotype c (strain ATCC 700610 / UA159) OX=210007 GN=SMU_730 PE=4 SV=1	1.04021	0.1004	no change	no
Q8DUZ7	Putative oxidoreductase OS=Streptococcus mutans serotype c (strain ATCC 700610 / UA159) OX=210007 GN=SMU_728 PE=4 SV=1	0.937933	0.09976	no change	no
Q8DUZ8	Putative transcriptional regulator OS=Streptococcus mutans serotype c (strain ATCC 700610 / UA159) OX=210007 GN=SMU_727 PE=4 SV=1	1.02715	0.7345	no change	no
Q8DUZ9	Uncharacterized protein OS=Streptococcus mutans serotype c (strain ATCC 700610 / UA159) OX=210007 GN=SMU_725c PE=4 SV=1	1.00193	0.9737	no change	no
Q8DRT0	Uncharacterized protein OS=Streptococcus mutans serotype c (strain ATCC 700610 / UA159) OX=210007 GN=SMU_2137c PE=4 SV=1	0.810055	0.000371	down	yes
Q8DV01	Putative calcium-transporting ATPase P-type ATPase OS=Streptococcus mutans serotype c (strain ATCC 700610 / UA159) OX=210007 GN=SMU_723 PE=4 SV=1	0.965472	0.02539	no change	yes
Q8DV03	Uncharacterized protein OS=Streptococcus mutans serotype c (strain ATCC 700610 / UA159) OX=210007 GN=SMU_721 PE=4 SV=1	0.928912	0.00824	no change	yes
Q8DV04	Probable membrane transporter protein OS=Streptococcus mutans serotype c (strain ATCC 700610 / UA159) OX=210007 GN=SMU_720 PE=3 SV=1	0.929719	0.2683	no change	no
Q8DV05	HD domain-containing protein OS=Streptococcus mutans serotype c (strain ATCC 700610 / UA159) OX=210007 GN=SMU_719c PE=4 SV=1	1.01372	0.3616	no change	no
Q8DV06	Uncharacterized protein OS=Streptococcus mutans serotype c (strain ATCC 700610 / UA159) OX=210007 GN=SMU_718c PE=4 SV=1	1.01399	0.456	no change	no
Q8DV07	Putative peptidoglycan branched peptide synthesis protein MurM OS=Streptococcus mutans serotype c (strain ATCC 700610 / UA159) OX=210007 GN=murM PE=3 SV=1	1.00302	0.7654	no change	no
Q8DV08	Aminoacyltransferase FemA OS=Streptococcus mutans serotype c (strain ATCC 700610 / UA159) OX=210007 GN=murN PE=3 SV=1	1.08621	0.06527	no change	no
Q8DV09	Putative cell division protein FtsW OS=Streptococcus mutans serotype c (strain ATCC 700610 / UA159) OX=210007 GN=ftsW PE=4 SV=1	1.1276	0.1439	no change	no
Q8DV10	Phosphoenolpyruvate carboxylase OS=Streptococcus mutans serotype c (strain ATCC 700610 / UA159) OX=210007 GN=ppc PE=3 SV=1	1.058	0.001188	no change	yes
P13470	Glucosyltransferase-SI OS=Streptococcus mutans serotype c (strain ATCC 700610 / UA159) OX=210007 GN=gtfC PE=1 SV=2	0.808571	0.004433	down	yes
Q8DSS3	Uncharacterized protein OS=Streptococcus mutans serotype c (strain ATCC 700610 / UA159) OX=210007 GN=SMU_1697c PE=1 SV=1	0.808434	0.04046	down	yes
Q8DV13	Putative endolysin OS=Streptococcus mutans serotype c (strain ATCC 700610 / UA159) OX=210007 GN=SMU_707c PE=3 SV=1	1.03877	0.05109	no change	no
Q8DV15	Putative autolysin amidase OS=Streptococcus mutans serotype c (strain ATCC 700610 / UA159) OX=210007 GN=SMU_704c PE=4 SV=1	1.12673	0.002076	no change	yes
Q8DV16	Uncharacterized protein OS=Streptococcus mutans serotype c (strain ATCC 700610 / UA159) OX=210007 GN=SMU_703c PE=4 SV=1	1.00074	0.9908	no change	no
Q8DV17	Cys-tRNA(Pro)/Cys-tRNA(Cys) deacylase OS=Streptococcus mutans serotype c (strain ATCC 700610 / UA159) OX=210007 GN=SMU_702c PE=3 SV=1	1.08004	0.01429	no change	yes
Q8DV18	Uncharacterized protein OS=Streptococcus mutans serotype c (strain ATCC 700610 / UA159) OX=210007 GN=SMU_701c PE=4 SV=1	1.07583	0.4422	no change	no
Q8DV19	Putative phosphoglycerate mutase-like protein OS=Streptococcus mutans serotype c (strain ATCC 700610 / UA159) OX=210007 GN=SMU_700c PE=4 SV=1	1.03734	0.2311	no change	no
Q8DV20	50S ribosomal protein L20 OS=Streptococcus mutans serotype c (strain ATCC 700610 / UA159) OX=210007 GN=rplT PE=3 SV=1	0.865916	0.001743	no change	yes
Q8DWH0	Putative phosphomethylpyrimidine kinase OS=Streptococcus mutans serotype c (strain ATCC 700610 / UA159) OX=210007 GN=thiD PE=3 SV=1	0.807447	0.005243	down	yes
Q8DV22	Translation initiation factor IF-3 OS=Streptococcus mutans serotype c (strain ATCC 700610 / UA159) OX=210007 GN=infC PE=3 SV=1	0.908662	1.3e-05	no change	yes
Q8DV23	Cytidylate kinase OS=Streptococcus mutans serotype c (strain ATCC 700610 / UA159) OX=210007 GN=cmk PE=3 SV=1	1.06395	0.3879	no change	no
Q8DV24	LysM domain-containing protein OS=Streptococcus mutans serotype c (strain ATCC 700610 / UA159) OX=210007 GN=SMU_695 PE=4 SV=1	1.00917	0.4703	no change	no
Q8DV25	Putative ferredoxin (4Fe-4S) OS=Streptococcus mutans serotype c (strain ATCC 700610 / UA159) OX=210007 GN=SMU_694c PE=4 SV=1	0.881846	0.000504	no change	yes
Q8DV26	Uncharacterized protein OS=Streptococcus mutans serotype c (strain ATCC 700610 / UA159) OX=210007 GN=SMU_692 PE=4 SV=1	1.16498	0.007562	no change	yes
Q8DV27	Uncharacterized protein OS=Streptococcus mutans serotype c (strain ATCC 700610 / UA159) OX=210007 GN=SMU_690 PE=4 SV=1	0.952396	0.09471	no change	no
Q8DV28	Lysozyme OS=Streptococcus mutans serotype c (strain ATCC 700610 / UA159) OX=210007 GN=SMU_689 PE=3 SV=1	0.904084	0.000677	no change	yes
Q8DV29	Uncharacterized protein OS=Streptococcus mutans serotype c (strain ATCC 700610 / UA159) OX=210007 GN=SMU_688 PE=4 SV=1	1.08803	0.3648	no change	no
Q8DV31	Uncharacterized protein OS=Streptococcus mutans serotype c (strain ATCC 700610 / UA159) OX=210007 GN=SMU_685 PE=4 SV=1	1.09907	0.008669	no change	yes
Q8DV32	LHH domain-containing protein OS=Streptococcus mutans serotype c (strain ATCC 700610 / UA159) OX=210007 GN=SMU_684 PE=4 SV=1	1	1	no change	no
Q8DV33	Putative ATP-binding protein OS=Streptococcus mutans serotype c (strain ATCC 700610 / UA159) OX=210007 GN=SMU_683 PE=4 SV=1	1.08691	0.01285	no change	yes
Q8DV34	Uncharacterized protein OS=Streptococcus mutans serotype c (strain ATCC 700610 / UA159) OX=210007 GN=SMU_682 PE=4 SV=1	0.931903	0.000605	no change	yes
Q8DWH1	tRNA pseudouridine synthase A OS=Streptococcus mutans serotype c (strain ATCC 700610 / UA159) OX=210007 GN=truA PE=3 SV=1	0.805005	0.001578	down	yes
Q8DV37	Putative oxidoreductase, aldo/keto reductase family OS=Streptococcus mutans serotype c (strain ATCC 700610 / UA159) OX=210007 GN=SMU_679 PE=4 SV=1	0.864311	0.009653	no change	yes
Q8DV38	Putative oxidoreductase, aldo/keto reductase family OS=Streptococcus mutans serotype c (strain ATCC 700610 / UA159) OX=210007 GN=SMU_678 PE=4 SV=1	0.926466	0.003313	no change	yes
Q8DV39	Putative transcriptional regulator (MerR family) OS=Streptococcus mutans serotype c (strain ATCC 700610 / UA159) OX=210007 GN=SMU_677 PE=4 SV=1	1.05363	0.1068	no change	no
Q8DV40	Uncharacterized protein OS=Streptococcus mutans serotype c (strain ATCC 700610 / UA159) OX=210007 GN=SMU_673 PE=4 SV=1	1.06856	0.3087	no change	no
Q8DV41	Glutaredoxin-like protein NrdH OS=Streptococcus mutans serotype c (strain ATCC 700610 / UA159) OX=210007 GN=SMU_669c PE=3 SV=1	0.905771	0.01222	no change	yes
Q8DV42	Ribonucleoside-diphosphate reductase OS=Streptococcus mutans serotype c (strain ATCC 700610 / UA159) OX=210007 GN=SMU_668c PE=3 SV=1	0.899623	0.001688	no change	yes
Q8DV43	Ribonucleoside-diphosphate reductase subunit beta OS=Streptococcus mutans serotype c (strain ATCC 700610 / UA159) OX=210007 GN=nrdG PE=3 SV=1	0.931002	0.0389	no change	yes
Q8DV44	Acetylglutamate kinase OS=Streptococcus mutans serotype c (strain ATCC 700610 / UA159) OX=210007 GN=argB PE=1 SV=1	0.909668	0.03894	no change	yes
Q8DV45	Arginine biosynthesis bifunctional protein ArgJ OS=Streptococcus mutans serotype c (strain ATCC 700610 / UA159) OX=210007 GN=argJ PE=3 SV=1	0.886659	0.001159	no change	yes
Q8DV36	Putative gamma-carboxymuconolactone decarboxylase subunit OS=Streptococcus mutans serotype c (strain ATCC 700610 / UA159) OX=210007 GN=SMU_680 PE=4 SV=1	0.804653	1.1e-05	down	yes
Q8DV47	Putative transcriptional regulator OS=Streptococcus mutans serotype c (strain ATCC 700610 / UA159) OX=210007 GN=SMU_661 PE=4 SV=1	1.05813	0.1994	no change	no
Q8DV48	Histidine kinase OS=Streptococcus mutans serotype c (strain ATCC 700610 / UA159) OX=210007 GN=SMU_660 PE=4 SV=1	1.09065	0.01534	no change	yes
Q8DV49	Putative response regulator SpaR OS=Streptococcus mutans serotype c (strain ATCC 700610 / UA159) OX=210007 GN=SMU_659 PE=4 SV=1	1.12139	0.01658	no change	yes
Q8DSI2	Uncharacterized protein OS=Streptococcus mutans serotype c (strain ATCC 700610 / UA159) OX=210007 GN=SMU_1803c PE=4 SV=1	0.800298	0.000413	down	yes
Q8DV56	Putative ABC transporter, ATP-binding protein possible nitrate transport system OS=Streptococcus mutans serotype c (strain ATCC 700610 / UA159) OX=210007 GN=SMU_652c PE=4 SV=1	0.933272	0.2261	no change	no
Q8DV57	Putative ABC transporter, substrate-binding protein OS=Streptococcus mutans serotype c (strain ATCC 700610 / UA159) OX=210007 GN=SMU_651c PE=4 SV=1	1.06417	0.07103	no change	no
Q8DV58	Uncharacterized protein OS=Streptococcus mutans serotype c (strain ATCC 700610 / UA159) OX=210007 GN=SMU_649 PE=3 SV=1	1.07667	0.006966	no change	yes
Q8DV59	Putative methyltransferase OS=Streptococcus mutans serotype c (strain ATCC 700610 / UA159) OX=210007 GN=SMU_647 PE=4 SV=1	0.961928	0.02735	no change	yes
Q8DV60	Putative phosphatase OS=Streptococcus mutans serotype c (strain ATCC 700610 / UA159) OX=210007 GN=SMU_646 PE=4 SV=1	1.005	0.4176	no change	no
Q8DV61	Putative oligopeptidase OS=Streptococcus mutans serotype c (strain ATCC 700610 / UA159) OX=210007 GN=pepB PE=3 SV=1	1.07143	0.07656	no change	no
Q8DV63	Putative esterase OS=Streptococcus mutans serotype c (strain ATCC 700610 / UA159) OX=210007 GN=SMU_643 PE=4 SV=1	1.02307	0.2146	no change	no
Q8DV65	Putative oxidoreductase OS=Streptococcus mutans serotype c (strain ATCC 700610 / UA159) OX=210007 GN=SMU_641 PE=4 SV=1	1.08745	0.07429	no change	no
Q8DV66	Putative transcriptional regulator (GntR family) OS=Streptococcus mutans serotype c (strain ATCC 700610 / UA159) OX=210007 GN=SMU_640c PE=3 SV=1	0.96135	0.4544	no change	no
Q8DV67	Putative acetyltransferase OS=Streptococcus mutans serotype c (strain ATCC 700610 / UA159) OX=210007 GN=SMU_639 PE=4 SV=1	1.0029	0.9738	no change	no
Q8DV68	Putative 16S pseudouridylate synthase OS=Streptococcus mutans serotype c (strain ATCC 700610 / UA159) OX=210007 GN=SMU_638 PE=4 SV=1	0.985366	0.9391	no change	no
Q8DWD5	Dihydrolipoamide acetyltransferase component of pyruvate dehydrogenase complex OS=Streptococcus mutans serotype c (strain ATCC 700610 / UA159) OX=210007 GN=adhC PE=3 SV=1	0.800063	0.001294	down	yes
Q8DV71	Uncharacterized protein OS=Streptococcus mutans serotype c (strain ATCC 700610 / UA159) OX=210007 GN=SMU_635 PE=4 SV=1	0.900662	0.02347	no change	yes
Q8DV72	S-adenosylmethionine:tRNA ribosyltransferase-isomerase OS=Streptococcus mutans serotype c (strain ATCC 700610 / UA159) OX=210007 GN=queA PE=3 SV=1	0.984547	0.4808	no change	no
Q8DVS8	Uncharacterized protein OS=Streptococcus mutans serotype c (strain ATCC 700610 / UA159) OX=210007 GN=SMU_389 PE=4 SV=1	0.798576	0.005623	down	yes
Q8DV74	Putative transcriptional regulator OS=Streptococcus mutans serotype c (strain ATCC 700610 / UA159) OX=210007 GN=SMU_632 PE=4 SV=1	1.05	0.3603	no change	no
Q8DV75	Uncharacterized protein OS=Streptococcus mutans serotype c (strain ATCC 700610 / UA159) OX=210007 GN=SMU_631 PE=4 SV=1	1.03696	0.3921	no change	no
Q8DV76	Uncharacterized protein OS=Streptococcus mutans serotype c (strain ATCC 700610 / UA159) OX=210007 GN=SMU_630 PE=4 SV=1	1.01552	0.4908	no change	no
Q8DV77	DNA_pol3_delta domain-containing protein OS=Streptococcus mutans serotype c (strain ATCC 700610 / UA159) OX=210007 GN=SMU_628 PE=4 SV=1	1.07662	0.003645	no change	yes
Q8DV78	Uncharacterized protein OS=Streptococcus mutans serotype c (strain ATCC 700610 / UA159) OX=210007 GN=SMU_627 PE=4 SV=1	0.850982	0.000794	no change	yes
Q8DV79	Putative competence protein OS=Streptococcus mutans serotype c (strain ATCC 700610 / UA159) OX=210007 GN=SMU_626 PE=4 SV=1	0.980658	0.4684	no change	no
Q8DV81	Putative 1-acylglycerol-3-phosphate O-acyltransferase OS=Streptococcus mutans serotype c (strain ATCC 700610 / UA159) OX=210007 GN=SMU_624 PE=4 SV=1	0.93229	0.387	no change	no
Q8DV82	Putative deacetylase OS=Streptococcus mutans serotype c (strain ATCC 700610 / UA159) OX=210007 GN=SMU_623c PE=1 SV=1	1.00694	0.6357	no change	no
Q8DV83	Uncharacterized protein OS=Streptococcus mutans serotype c (strain ATCC 700610 / UA159) OX=210007 GN=SMU_622c PE=4 SV=1	1.13197	0.08587	no change	no
Q8DV84	GIY-YIG domain-containing protein OS=Streptococcus mutans serotype c (strain ATCC 700610 / UA159) OX=210007 GN=SMU_621c PE=3 SV=1	1.03077	0.5561	no change	no
Q8DV86	Uncharacterized protein OS=Streptococcus mutans serotype c (strain ATCC 700610 / UA159) OX=210007 GN=SMU_618 PE=4 SV=1	0.938256	0.514	no change	no
Q8DUL2	Glutamate dehydrogenase OS=Streptococcus mutans serotype c (strain ATCC 700610 / UA159) OX=210007 GN=SMU_913 PE=3 SV=1	0.797932	7.4e-05	down	yes
Q8DV91	Peptide chain release factor 3 OS=Streptococcus mutans serotype c (strain ATCC 700610 / UA159) OX=210007 GN=prfC PE=3 SV=1	1.03888	0.02641	no change	yes
Q8DV92	Uncharacterized protein OS=Streptococcus mutans serotype c (strain ATCC 700610 / UA159) OX=210007 GN=SMU_607 PE=4 SV=1	0.851855	0.04847	no change	yes
Q8DV93	Uncharacterized protein OS=Streptococcus mutans serotype c (strain ATCC 700610 / UA159) OX=210007 GN=SMU_606 PE=4 SV=1	0.964778	0.07188	no change	no
Q8DV94	Uncharacterized protein OS=Streptococcus mutans serotype c (strain ATCC 700610 / UA159) OX=210007 GN=SMU_605 PE=4 SV=1	0.997044	0.9453	no change	no
Q8DV96	UDP-N-acetylmuramoyl-tripeptide--D-alanyl-D-alanine ligase OS=Streptococcus mutans serotype c (strain ATCC 700610 / UA159) OX=210007 GN=murF PE=3 SV=1	1.08058	0.008914	no change	yes
Q8DV97	Putative sodium-dependent transporter OS=Streptococcus mutans serotype c (strain ATCC 700610 / UA159) OX=210007 GN=SMU_602 PE=4 SV=1	0.990196	0.7321	no change	no
Q8DV98	Folate transporter FolT OS=Streptococcus mutans serotype c (strain ATCC 700610 / UA159) OX=210007 GN=folT PE=1 SV=1	1.09814	0.6291	no change	no
Q8DV99	Recombination protein RecR OS=Streptococcus mutans serotype c (strain ATCC 700610 / UA159) OX=210007 GN=recR PE=3 SV=1	1.16082	0.000652	no change	yes
Q8DVA0	Penicillin-binding protein 2b OS=Streptococcus mutans serotype c (strain ATCC 700610 / UA159) OX=210007 GN=pbp2b PE=3 SV=1	1.01193	0.1644	no change	no
Q8DVA1	Dihydroorotate dehydrogenase OS=Streptococcus mutans serotype c (strain ATCC 700610 / UA159) OX=210007 GN=pyrD PE=1 SV=1	1.05635	0.02986	no change	yes
Q8DVA2	Uncharacterized protein OS=Streptococcus mutans serotype c (strain ATCC 700610 / UA159) OX=210007 GN=SMU_594 PE=4 SV=1	1.10474	0.1858	no change	no
Q8DVA3	Putative ferric uptake regulator protein FurR OS=Streptococcus mutans serotype c (strain ATCC 700610 / UA159) OX=210007 GN=furR PE=3 SV=1	1.18775	0.03551	no change	yes
Q8DVA4	Putative transcriptional regulator OS=Streptococcus mutans serotype c (strain ATCC 700610 / UA159) OX=210007 GN=SMU_592c PE=4 SV=1	1.00763	0.8096	no change	no
Q8DVA5	Uncharacterized protein OS=Streptococcus mutans serotype c (strain ATCC 700610 / UA159) OX=210007 GN=SMU_591c PE=4 SV=1	1.05511	0.009446	no change	yes
Q8DVA7	Uncharacterized protein OS=Streptococcus mutans serotype c (strain ATCC 700610 / UA159) OX=210007 GN=SMU_588 PE=4 SV=1	1.0391	0.2316	no change	no
Q8DVA8	SGNH_hydro domain-containing protein OS=Streptococcus mutans serotype c (strain ATCC 700610 / UA159) OX=210007 GN=SMU_587 PE=4 SV=1	1.06207	0.03411	no change	yes
Q8DVA9	Uncharacterized protein OS=Streptococcus mutans serotype c (strain ATCC 700610 / UA159) OX=210007 GN=SMU_586 PE=4 SV=1	1.10799	4.4e-05	no change	yes
Q8DVB0	DNA repair protein RecN OS=Streptococcus mutans serotype c (strain ATCC 700610 / UA159) OX=210007 GN=recN PE=3 SV=1	1.03333	0.03128	no change	yes
Q8DVB1	Arginine repressor OS=Streptococcus mutans serotype c (strain ATCC 700610 / UA159) OX=210007 GN=argR PE=3 SV=1	0.954769	0.09087	no change	no
Q8DVB2	Putative hemolysin OS=Streptococcus mutans serotype c (strain ATCC 700610 / UA159) OX=210007 GN=SMU_583 PE=4 SV=1	0.962723	0.2389	no change	no
Q8DVB3	Putative farnesyl diphosphate synthase OS=Streptococcus mutans serotype c (strain ATCC 700610 / UA159) OX=210007 GN=SMU_582 PE=3 SV=1	0.999003	0.9494	no change	no
Q8DVB4	Exodeoxyribonuclease 7 small subunit OS=Streptococcus mutans serotype c (strain ATCC 700610 / UA159) OX=210007 GN=xseB PE=3 SV=1	1.00631	0.787	no change	no
Q8DVB5	Exodeoxyribonuclease 7 large subunit OS=Streptococcus mutans serotype c (strain ATCC 700610 / UA159) OX=210007 GN=xseA PE=3 SV=1	1.07853	0.000305	no change	yes
Q8DVB6	Sensor protein LytS OS=Streptococcus mutans serotype c (strain ATCC 700610 / UA159) OX=210007 GN=lytS PE=3 SV=1	1.13251	0.005908	no change	yes
Q8DU85	Putative ABC transporter, proline/glycine betaine permease protein OS=Streptococcus mutans serotype c (strain ATCC 700610 / UA159) OX=210007 GN=opuAb PE=3 SV=1	0.795764	0.00034	down	yes
Q8DVB9	Putative membrane protein OS=Streptococcus mutans serotype c (strain ATCC 700610 / UA159) OX=210007 GN=SMU_574c PE=4 SV=1	0.882971	0.0473	no change	yes
Q8DVC0	ADP-dependent (S)-NAD(P)H-hydrate dehydratase OS=Streptococcus mutans serotype c (strain ATCC 700610 / UA159) OX=210007 GN=nnrD PE=1 SV=1	1.04253	0.05387	no change	no
Q8DVC1	Bifunctional protein FolD OS=Streptococcus mutans serotype c (strain ATCC 700610 / UA159) OX=210007 GN=folD PE=3 SV=1	1.01852	0.6722	no change	no
Q8DVC2	Uncharacterized protein OS=Streptococcus mutans serotype c (strain ATCC 700610 / UA159) OX=210007 GN=SMU_571 PE=4 SV=1	1.12573	0.071	no change	no
Q8DVC3	Ferrous iron transport protein B OS=Streptococcus mutans serotype c (strain ATCC 700610 / UA159) OX=210007 GN=feoB PE=3 SV=1	1.07422	0.03524	no change	yes
Q8DVC4	Putative ferrous ion transport protein A OS=Streptococcus mutans serotype c (strain ATCC 700610 / UA159) OX=210007 GN=feoA PE=4 SV=1	1.07715	0.01912	no change	yes
Q8DVC5	Putative amino acid ABC transporter, ATP-binding protein OS=Streptococcus mutans serotype c (strain ATCC 700610 / UA159) OX=210007 GN=SMU_568 PE=4 SV=1	0.874568	0.001418	no change	yes
Q8DVC6	Putative glutamine ABC transporter, permease component OS=Streptococcus mutans serotype c (strain ATCC 700610 / UA159) OX=210007 GN=SMU_567 PE=3 SV=1	0.879834	4.4e-05	no change	yes
Q8DVC8	Uncharacterized protein OS=Streptococcus mutans serotype c (strain ATCC 700610 / UA159) OX=210007 GN=SMU_564 PE=4 SV=1	0.963152	0.5643	no change	no
Q8DVC9	Ornithine carbamoyltransferase OS=Streptococcus mutans serotype c (strain ATCC 700610 / UA159) OX=210007 GN=argF PE=3 SV=1	0.836899	0.001137	no change	yes
Q8DVD0	ATP-dependent protease ClpE OS=Streptococcus mutans serotype c (strain ATCC 700610 / UA159) OX=210007 GN=clpE PE=3 SV=1	0.906618	0.008124	no change	yes
Q8DVD1	Putative hydrolase (MutT family) OS=Streptococcus mutans serotype c (strain ATCC 700610 / UA159) OX=210007 GN=SMU_561c PE=4 SV=1	0.994614	0.9029	no change	no
Q8DVD2	Uncharacterized protein OS=Streptococcus mutans serotype c (strain ATCC 700610 / UA159) OX=210007 GN=SMU_560c PE=4 SV=1	1.03792	0.3947	no change	no
Q8DVD3	Isoleucine--tRNA ligase OS=Streptococcus mutans serotype c (strain ATCC 700610 / UA159) OX=210007 GN=ileS PE=3 SV=1	0.978272	0.01131	no change	yes
Q8DVD4	Putative cell division protein DivIVA OS=Streptococcus mutans serotype c (strain ATCC 700610 / UA159) OX=210007 GN=divIVA PE=4 SV=1	1.0326	0.2095	no change	no
Q8DVD5	S4 RNA-binding domain-containing protein OS=Streptococcus mutans serotype c (strain ATCC 700610 / UA159) OX=210007 GN=ylmH PE=4 SV=1	1.01863	0.3202	no change	no
Q8DVD6	Uncharacterized protein OS=Streptococcus mutans serotype c (strain ATCC 700610 / UA159) OX=210007 GN=ylmG PE=3 SV=1	1.07547	0.4	no change	no
Q8DVD7	Cell division protein SepF OS=Streptococcus mutans serotype c (strain ATCC 700610 / UA159) OX=210007 GN=sepF PE=3 SV=1	1.02674	0.04185	no change	yes
Q8DVD8	Pyridoxal phosphate homeostasis protein OS=Streptococcus mutans serotype c (strain ATCC 700610 / UA159) OX=210007 GN=ylmE PE=3 SV=1	0.956465	0.005716	no change	yes
Q8DVD9	Cell division protein FtsZ OS=Streptococcus mutans serotype c (strain ATCC 700610 / UA159) OX=210007 GN=ftsZ PE=3 SV=1	0.986382	0.05036	no change	no
Q8DVE0	Cell division protein FtsA OS=Streptococcus mutans serotype c (strain ATCC 700610 / UA159) OX=210007 GN=ftsA PE=3 SV=1	0.991377	0.1861	no change	no
Q8DVE1	Cell division protein DivIB OS=Streptococcus mutans serotype c (strain ATCC 700610 / UA159) OX=210007 GN=ftsQ PE=3 SV=1	1.02331	0.1026	no change	no
Q8DVE2	UDP-N-acetylglucosamine--N-acetylmuramyl-(pentapeptide) pyrophosphoryl-undecaprenol N-acetylglucosamine transferase OS=Streptococcus mutans serotype c (strain ATCC 700610 / UA159) OX=210007 GN=murG PE=3 SV=1	1.07128	0.0533	no change	no
Q8DVE3	UDP-N-acetylmuramoylalanine--D-glutamate ligase OS=Streptococcus mutans serotype c (strain ATCC 700610 / UA159) OX=210007 GN=murD PE=3 SV=1	1.11024	0.01051	no change	yes
Q8DVE5	Putative GTP-binding protein OS=Streptococcus mutans serotype c (strain ATCC 700610 / UA159) OX=210007 GN=SMU_546 PE=4 SV=1	0.882175	0.000125	no change	yes
Q8DVE7	Rhodanese domain-containing protein OS=Streptococcus mutans serotype c (strain ATCC 700610 / UA159) OX=210007 GN=SMU_543 PE=4 SV=1	0.987329	0.7306	no change	no
Q8DVE8	Glucokinase OS=Streptococcus mutans serotype c (strain ATCC 700610 / UA159) OX=210007 GN=glk PE=3 SV=1	1.02108	0.0606	no change	no
Q8DVE9	Uncharacterized protein OS=Streptococcus mutans serotype c (strain ATCC 700610 / UA159) OX=210007 GN=SMU_541 PE=4 SV=1	1.00395	0.9671	no change	no
Q8DVF0	Peroxide resistance protein Dpr OS=Streptococcus mutans serotype c (strain ATCC 700610 / UA159) OX=210007 GN=dpr PE=3 SV=1	0.855299	0.06612	no change	no
Q8DVF2	Tryptophan synthase alpha chain OS=Streptococcus mutans serotype c (strain ATCC 700610 / UA159) OX=210007 GN=trpA PE=3 SV=1	0.928626	0.1544	no change	no
Q8DVF3	Tryptophan synthase beta chain OS=Streptococcus mutans serotype c (strain ATCC 700610 / UA159) OX=210007 GN=trpB PE=3 SV=1	0.946894	0.3234	no change	no
Q8DTP7	Putative permease multidrug efflux protein OS=Streptococcus mutans serotype c (strain ATCC 700610 / UA159) OX=210007 GN=SMU_1286c PE=4 SV=1	0.795476	0.02307	down	yes
Q8DVF5	Indole-3-glycerol phosphate synthase OS=Streptococcus mutans serotype c (strain ATCC 700610 / UA159) OX=210007 GN=trpC PE=3 SV=1	0.886242	0.002063	no change	yes
Q8DVF6	Anthranilate phosphoribosyltransferase OS=Streptococcus mutans serotype c (strain ATCC 700610 / UA159) OX=210007 GN=trpD PE=3 SV=1	0.918922	0.000808	no change	yes
Q8DVF7	Putative anthranilate synthase, beta subunit OS=Streptococcus mutans serotype c (strain ATCC 700610 / UA159) OX=210007 GN=trpG PE=4 SV=1	0.872763	1.7e-05	no change	yes
Q8DVF8	Anthranilate synthase component 1 OS=Streptococcus mutans serotype c (strain ATCC 700610 / UA159) OX=210007 GN=trpE PE=3 SV=1	0.884774	0.000642	no change	yes
Q8DVF9	Putative chorismate mutase OS=Streptococcus mutans serotype c (strain ATCC 700610 / UA159) OX=210007 GN=SMU_531 PE=4 SV=1	1.0007	0.9801	no change	no
Q8DVG0	Uncharacterized protein OS=Streptococcus mutans serotype c (strain ATCC 700610 / UA159) OX=210007 GN=SMU_530c PE=4 SV=1	0.993784	0.7866	no change	no
Q8DUD7	Putative ABC transporter, periplasmic ferrichrome-binding protein OS=Streptococcus mutans serotype c (strain ATCC 700610 / UA159) OX=210007 GN=SMU_998 PE=4 SV=1	0.793558	0.000358	down	yes
Q8DVG3	DapB_N domain-containing protein OS=Streptococcus mutans serotype c (strain ATCC 700610 / UA159) OX=210007 GN=SMU_527 PE=4 SV=1	0.929204	0.000964	no change	yes
Q8DVG4	Putative transcriptional regulator OS=Streptococcus mutans serotype c (strain ATCC 700610 / UA159) OX=210007 GN=SMU_526c PE=4 SV=1	1.06618	0.1935	no change	no
Q8DVG5	Putative ABC transporter, ATP-binding protein OS=Streptococcus mutans serotype c (strain ATCC 700610 / UA159) OX=210007 GN=SMU_525 PE=4 SV=1	0.832994	0.000153	no change	yes
Q8DVG6	Putative ABC transporter, ATP-binding protein OS=Streptococcus mutans serotype c (strain ATCC 700610 / UA159) OX=210007 GN=SMU_524 PE=4 SV=1	1.0266	0.2381	no change	no
Q8DVG7	VanZ domain-containing protein OS=Streptococcus mutans serotype c (strain ATCC 700610 / UA159) OX=210007 GN=SMU_523 PE=4 SV=1	0.844434	0.007272	no change	yes
Q8DVG8	Probable dual-specificity RNA methyltransferase RlmN OS=Streptococcus mutans serotype c (strain ATCC 700610 / UA159) OX=210007 GN=rlmN PE=3 SV=1	0.953187	0.04542	no change	yes
Q8DVG9	Uncharacterized protein OS=Streptococcus mutans serotype c (strain ATCC 700610 / UA159) OX=210007 GN=SMU_521 PE=4 SV=1	1.09354	0.000413	no change	yes
Q8DVH0	Metallophos domain-containing protein OS=Streptococcus mutans serotype c (strain ATCC 700610 / UA159) OX=210007 GN=SMU_520 PE=3 SV=1	1.04995	0.0157	no change	yes
Q8DVH1	Uncharacterized protein OS=Streptococcus mutans serotype c (strain ATCC 700610 / UA159) OX=210007 GN=SMU_518 PE=4 SV=1	0.933517	0.01517	no change	yes
Q8DVH2	Phosphopantetheine adenylyltransferase OS=Streptococcus mutans serotype c (strain ATCC 700610 / UA159) OX=210007 GN=coaD PE=3 SV=1	1.15792	0.002194	no change	yes
Q8DVH3	Uncharacterized protein OS=Streptococcus mutans serotype c (strain ATCC 700610 / UA159) OX=210007 GN=SMU_516 PE=4 SV=1	0.927213	0.1354	no change	no
Q8DVH4	Putative 67 kDa myosin-crossreactive streptococcal antigen OS=Streptococcus mutans serotype c (strain ATCC 700610 / UA159) OX=210007 GN=SMU_515 PE=4 SV=1	0.941925	0.106	no change	no
Q8DVH5	Putative transcriptional regulator OS=Streptococcus mutans serotype c (strain ATCC 700610 / UA159) OX=210007 GN=SMU_514 PE=4 SV=1	1.10286	0.01326	no change	yes
Q8DVH7	Uncharacterized protein OS=Streptococcus mutans serotype c (strain ATCC 700610 / UA159) OX=210007 GN=SMU_512c PE=4 SV=1	0.972008	0.8078	no change	no
Q8DVH8	Uncharacterized protein OS=Streptococcus mutans serotype c (strain ATCC 700610 / UA159) OX=210007 GN=SMU_510c PE=4 SV=1	0.78556	0.000633	down	yes
Q8DVH9	Uncharacterized protein OS=Streptococcus mutans serotype c (strain ATCC 700610 / UA159) OX=210007 GN=SMU_509 PE=4 SV=1	1.15596	0.000624	no change	yes
Q8DVI0	Uncharacterized protein OS=Streptococcus mutans serotype c (strain ATCC 700610 / UA159) OX=210007 GN=SMU_508 PE=4 SV=1	1.05463	0.08327	no change	no
Q8DVI1	Putative transcriptional regulator (DeoR family) OS=Streptococcus mutans serotype c (strain ATCC 700610 / UA159) OX=210007 GN=SMU_507 PE=4 SV=1	1.04455	0.076	no change	no
Q8DVI2	Type-2 restriction enzyme OS=Streptococcus mutans serotype c (strain ATCC 700610 / UA159) OX=210007 GN=SMU_506 PE=3 SV=1	1.05063	0.04706	no change	yes
Q8DVI3	Methyltransferase OS=Streptococcus mutans serotype c (strain ATCC 700610 / UA159) OX=210007 GN=SMU_505 PE=3 SV=1	0.921827	0.04251	no change	yes
Q8DVI4	Site-specific DNA-methyltransferase (adenine-specific) OS=Streptococcus mutans serotype c (strain ATCC 700610 / UA159) OX=210007 GN=dam PE=3 SV=1	0.900473	0.000878	no change	yes
Q8DUX2	PC4 domain-containing protein OS=Streptococcus mutans serotype c (strain ATCC 700610 / UA159) OX=210007 GN=SMU_769 PE=4 SV=1	0.785463	0.01236	down	yes
Q8DVI6	Uncharacterized protein OS=Streptococcus mutans serotype c (strain ATCC 700610 / UA159) OX=210007 GN=SMU_502 PE=4 SV=1	1.00282	0.9092	no change	no
Q8DVI7	Uncharacterized protein OS=Streptococcus mutans serotype c (strain ATCC 700610 / UA159) OX=210007 GN=SMU_501 PE=4 SV=1	1.02797	0.363	no change	no
Q8DV73	Putative thioesterase OS=Streptococcus mutans serotype c (strain ATCC 700610 / UA159) OX=210007 GN=SMU_633 PE=4 SV=1	0.783923	5.6e-05	down	yes
Q8DVJ1	Uncharacterized protein OS=Streptococcus mutans serotype c (strain ATCC 700610 / UA159) OX=210007 GN=SMU_497c PE=3 SV=1	0.984746	0.04205	no change	yes
Q8DVJ2	Cysteine synthase OS=Streptococcus mutans serotype c (strain ATCC 700610 / UA159) OX=210007 GN=cysK PE=3 SV=1	0.931889	0.01928	no change	yes
Q8DVJ3	Glycerol dehydrogenase OS=Streptococcus mutans serotype c (strain ATCC 700610 / UA159) OX=210007 GN=gldA PE=4 SV=1	1.11122	0.001627	no change	yes
Q8DVJ4	Putative transaldolase OS=Streptococcus mutans serotype c (strain ATCC 700610 / UA159) OX=210007 GN=SMU_494 PE=4 SV=1	1.08041	0.001502	no change	yes
Q8DVJ5	Putative DeoR-type transcriptional regulator OS=Streptococcus mutans serotype c (strain ATCC 700610 / UA159) OX=210007 GN=SMU_491 PE=4 SV=1	1.13333	0.00057	no change	yes
Q8DVJ6	Putative pyruvate formate-lyase activating enzyme OS=Streptococcus mutans serotype c (strain ATCC 700610 / UA159) OX=210007 GN=pflC PE=3 SV=1	1.11205	0.2574	no change	no
Q8DVJ7	Putative hydrolase OS=Streptococcus mutans serotype c (strain ATCC 700610 / UA159) OX=210007 GN=SMU_488 PE=4 SV=1	0.992707	0.5797	no change	no
Q8DVJ8	Putative response regulator OS=Streptococcus mutans serotype c (strain ATCC 700610 / UA159) OX=210007 GN=SMU_487 PE=4 SV=1	0.971012	0.2202	no change	no
Q8DVJ9	Sensor histidine kinase OS=Streptococcus mutans serotype c (strain ATCC 700610 / UA159) OX=210007 GN=SMU_486 PE=4 SV=1	1.1215	0.00355	no change	yes
Q8DVK0	DUF2154 domain-containing protein OS=Streptococcus mutans serotype c (strain ATCC 700610 / UA159) OX=210007 GN=SMU_485 PE=4 SV=1	1.11046	0.004235	no change	yes
Q8DVK1	Non-specific serine/threonine protein kinase OS=Streptococcus mutans serotype c (strain ATCC 700610 / UA159) OX=210007 GN=pknB PE=4 SV=1	1.03645	0.1776	no change	no
Q8DVI5	Uncharacterized protein OS=Streptococcus mutans serotype c (strain ATCC 700610 / UA159) OX=210007 GN=SMU_503c PE=4 SV=1	0.783557	0.000317	down	yes
Q8DVK3	16S rRNA m5C967 methyltransferase OS=Streptococcus mutans serotype c (strain ATCC 700610 / UA159) OX=210007 GN=sunL PE=3 SV=1	0.936337	0.01401	no change	yes
Q8DVK4	Methionyl-tRNA formyltransferase OS=Streptococcus mutans serotype c (strain ATCC 700610 / UA159) OX=210007 GN=fmt PE=3 SV=2	0.993441	0.7238	no change	no
Q8DVK5	DNA-directed RNA polymerase subunit omega OS=Streptococcus mutans serotype c (strain ATCC 700610 / UA159) OX=210007 GN=rpoZ PE=3 SV=1	0.906206	0.00194	no change	yes
Q8DVK6	Guanylate kinase OS=Streptococcus mutans serotype c (strain ATCC 700610 / UA159) OX=210007 GN=gmk PE=3 SV=1	1.0815	0.02245	no change	yes
Q8DVK7	Ribonuclease Y OS=Streptococcus mutans serotype c (strain ATCC 700610 / UA159) OX=210007 GN=rny PE=3 SV=1	1.02473	0.02126	no change	yes
Q8DVK8	S-ribosylhomocysteine lyase OS=Streptococcus mutans serotype c (strain ATCC 700610 / UA159) OX=210007 GN=luxS PE=3 SV=1	0.970537	0.02933	no change	yes
Q8DVK9	Mid-cell-anchored protein Z OS=Streptococcus mutans serotype c (strain ATCC 700610 / UA159) OX=210007 GN=mapZ PE=3 SV=1	1.02091	0.4002	no change	no
Q8DVL0	THUMP domain-containing protein OS=Streptococcus mutans serotype c (strain ATCC 700610 / UA159) OX=210007 GN=SMU_472 PE=1 SV=1	0.98086	0.09159	no change	no
Q8DVL1	Cell cycle protein GpsB OS=Streptococcus mutans serotype c (strain ATCC 700610 / UA159) OX=210007 GN=gpsB PE=3 SV=1	0.980507	0.5446	no change	no
Q8DVL2	UPF0398 protein SMU_470 OS=Streptococcus mutans serotype c (strain ATCC 700610 / UA159) OX=210007 GN=SMU_470 PE=3 SV=1	1.19821	7.6e-05	no change	yes
Q8DVL3	Holliday junction resolvase RecU OS=Streptococcus mutans serotype c (strain ATCC 700610 / UA159) OX=210007 GN=recU PE=3 SV=1	1.12326	0.1195	no change	no
Q8DVL4	DD-transpeptidase OS=Streptococcus mutans serotype c (strain ATCC 700610 / UA159) OX=210007 GN=pbp1a PE=4 SV=1	1.0783	0.000464	no change	yes
Q8DVL5	Aminopeptidase OS=Streptococcus mutans serotype c (strain ATCC 700610 / UA159) OX=210007 GN=pepC PE=3 SV=1	0.98087	0.2747	no change	no
Q8DVL6	Nicotinate phosphoribosyltransferase OS=Streptococcus mutans serotype c (strain ATCC 700610 / UA159) OX=210007 GN=SMU_464 PE=3 SV=1	0.965341	0.1789	no change	no
Q8DVL7	Thioredoxin reductase OS=Streptococcus mutans serotype c (strain ATCC 700610 / UA159) OX=210007 GN=trxB PE=3 SV=1	0.969587	0.2964	no change	no
Q8DVL9	Putative amino acid ABC transporter, ATP-binding protein OS=Streptococcus mutans serotype c (strain ATCC 700610 / UA159) OX=210007 GN=SMU_461 PE=4 SV=1	1.01827	0.2164	no change	no
Q8DVM0	Putative amino acid ABC transporter, permease OS=Streptococcus mutans serotype c (strain ATCC 700610 / UA159) OX=210007 GN=SMU_460 PE=3 SV=1	1.06933	0.1235	no change	no
Q8DVM1	Putative ABC transporter, amino acid binding protein OS=Streptococcus mutans serotype c (strain ATCC 700610 / UA159) OX=210007 GN=SMU_459 PE=4 SV=1	1.09297	0.001323	no change	yes
Q8DVM2	DEAD-box ATP-dependent RNA helicase CshB OS=Streptococcus mutans serotype c (strain ATCC 700610 / UA159) OX=210007 GN=cshB PE=3 SV=1	1.09067	0.001917	no change	yes
Q8DVM4	Phospho-N-acetylmuramoyl-pentapeptide-transferase OS=Streptococcus mutans serotype c (strain ATCC 700610 / UA159) OX=210007 GN=mraY PE=3 SV=1	1.07266	0.1716	no change	no
Q8DVM5	Putative penicillin-binding protein 2X OS=Streptococcus mutans serotype c (strain ATCC 700610 / UA159) OX=210007 GN=pbp2x PE=3 SV=1	0.914934	6.6e-05	no change	yes
Q8DVM6	Cell division protein FtsL OS=Streptococcus mutans serotype c (strain ATCC 700610 / UA159) OX=210007 GN=ftsL PE=3 SV=1	0.936889	0.08253	no change	no
Q8DVM7	Ribosomal RNA small subunit methyltransferase H OS=Streptococcus mutans serotype c (strain ATCC 700610 / UA159) OX=210007 GN=rsmH PE=3 SV=1	1.02687	0.4483	no change	no
Q8DVM9	Gamma-glutamyl phosphate reductase OS=Streptococcus mutans serotype c (strain ATCC 700610 / UA159) OX=210007 GN=proA PE=3 SV=1	1.04739	0.08448	no change	no
Q8DVN0	Glutamate 5-kinase OS=Streptococcus mutans serotype c (strain ATCC 700610 / UA159) OX=210007 GN=proB PE=3 SV=1	1.03119	0.4645	no change	no
Q8DSL0	Uncharacterized protein OS=Streptococcus mutans serotype c (strain ATCC 700610 / UA159) OX=210007 GN=SMU_1771c PE=4 SV=1	0.780796	0.04883	down	yes
Q8DVN2	UPF0291 protein SMU_447 OS=Streptococcus mutans serotype c (strain ATCC 700610 / UA159) OX=210007 GN=SMU_447 PE=3 SV=1	0.979502	0.4148	no change	no
Q8DV00	Putative glycerophosphoryl diester phosphodiesterase OS=Streptococcus mutans serotype c (strain ATCC 700610 / UA159) OX=210007 GN=SMU_724 PE=4 SV=1	0.779713	0.000164	down	yes
Q8DVN4	UPF0310 protein SMU_442 OS=Streptococcus mutans serotype c (strain ATCC 700610 / UA159) OX=210007 GN=SMU_442 PE=3 SV=1	1.00786	0.7189	no change	no
Q8DVN5	Putative transcriptional regulator OS=Streptococcus mutans serotype c (strain ATCC 700610 / UA159) OX=210007 GN=SMU_441 PE=4 SV=1	1.03133	0.6344	no change	no
Q8DVN6	Uncharacterized protein OS=Streptococcus mutans serotype c (strain ATCC 700610 / UA159) OX=210007 GN=SMU_440 PE=1 SV=1	0.855449	0.0215	no change	yes
Q8DSR5	DUF4097 domain-containing protein OS=Streptococcus mutans serotype c (strain ATCC 700610 / UA159) OX=210007 GN=SMU_1706 PE=4 SV=1	0.778694	0.003829	down	yes
Q8DUJ2	Putative amino acid ABC transporter, ATP-binding protein OS=Streptococcus mutans serotype c (strain ATCC 700610 / UA159) OX=210007 GN=SMU_936 PE=4 SV=1	0.775684	0.000263	down	yes
Q8DVN9	Putative N-acetylglucosamine-6-phosphate deacetylase OS=Streptococcus mutans serotype c (strain ATCC 700610 / UA159) OX=210007 GN=SMU_435 PE=3 SV=1	0.961802	0.05652	no change	no
Q8DVP0	Uncharacterized protein OS=Streptococcus mutans serotype c (strain ATCC 700610 / UA159) OX=210007 GN=SMU_434 PE=4 SV=1	1.04777	0.1008	no change	no
Q8DVP1	Putative transcriptional regulator OS=Streptococcus mutans serotype c (strain ATCC 700610 / UA159) OX=210007 GN=SMU_433 PE=4 SV=1	1.0019	0.9567	no change	no
Q8DVP2	Putative ABC transporter, integral membrane protein OS=Streptococcus mutans serotype c (strain ATCC 700610 / UA159) OX=210007 GN=SMU_432 PE=4 SV=1	1.03521	0.05663	no change	no
Q8DVP3	Putative ABC transporter, ATP-binding protein OS=Streptococcus mutans serotype c (strain ATCC 700610 / UA159) OX=210007 GN=SMU_431 PE=4 SV=1	0.936763	0.04772	no change	yes
Q8DVP5	Uncharacterized protein OS=Streptococcus mutans serotype c (strain ATCC 700610 / UA159) OX=210007 GN=SMU_428 PE=4 SV=1	1.07862	0.004209	no change	yes
Q8DVP6	Copper-transporting ATPase P-type ATPase OS=Streptococcus mutans serotype c (strain ATCC 700610 / UA159) OX=210007 GN=copA PE=3 SV=1	1.04746	0.01567	no change	yes
Q8DVP8	Ribosome-binding factor A OS=Streptococcus mutans serotype c (strain ATCC 700610 / UA159) OX=210007 GN=rbfA PE=3 SV=1	0.964903	0.09493	no change	no
Q8DVP9	Translation initiation factor IF-2 OS=Streptococcus mutans serotype c (strain ATCC 700610 / UA159) OX=210007 GN=infB PE=3 SV=1	0.910067	1.4e-05	no change	yes
Q8DVQ0	Putative ribosomal protein OS=Streptococcus mutans serotype c (strain ATCC 700610 / UA159) OX=210007 GN=SMU_420 PE=4 SV=1	0.895432	6.8e-05	no change	yes
Q8DVQ1	YlxR domain-containing protein OS=Streptococcus mutans serotype c (strain ATCC 700610 / UA159) OX=210007 GN=SMU_419 PE=4 SV=1	0.930062	0.05002	no change	no
Q8DVQ2	Transcription termination/antitermination protein NusA OS=Streptococcus mutans serotype c (strain ATCC 700610 / UA159) OX=210007 GN=nusA PE=3 SV=1	0.953968	0.002798	no change	yes
Q8DVQ3	Ribosome maturation factor RimP OS=Streptococcus mutans serotype c (strain ATCC 700610 / UA159) OX=210007 GN=rimP PE=3 SV=1	0.893957	0.002452	no change	yes
Q8DVQ4	tRNA (guanine-N(7)-)-methyltransferase OS=Streptococcus mutans serotype c (strain ATCC 700610 / UA159) OX=210007 GN=trmB PE=3 SV=1	0.989417	0.5616	no change	no
Q8DVQ5	APH domain-containing protein OS=Streptococcus mutans serotype c (strain ATCC 700610 / UA159) OX=210007 GN=SMU_415 PE=4 SV=1	1.0806	0.01041	no change	yes
Q8DVQ6	Putative ABC transporter, permease protein OS=Streptococcus mutans serotype c (strain ATCC 700610 / UA159) OX=210007 GN=SMU_414 PE=4 SV=1	1.08624	0.01762	no change	yes
Q8DVQ7	Putative ABC transporter, ATP-binding protein OS=Streptococcus mutans serotype c (strain ATCC 700610 / UA159) OX=210007 GN=SMU_413 PE=4 SV=1	0.990851	0.7058	no change	no
Q8DVQ8	Putative Hit-like protein involved in cell-cycle regulation OS=Streptococcus mutans serotype c (strain ATCC 700610 / UA159) OX=210007 GN=SMU_412c PE=1 SV=1	1.1361	0.007845	no change	yes
Q8DWC7	Malolactic enzyme OS=Streptococcus mutans serotype c (strain ATCC 700610 / UA159) OX=210007 GN=mleS PE=3 SV=1	0.769618	3.3e-05	down	yes
Q8DVR0	Biofilm regulatory protein A OS=Streptococcus mutans serotype c (strain ATCC 700610 / UA159) OX=210007 GN=brpA PE=1 SV=1	0.962598	0.02154	no change	yes
Q8DVR1	t(6)A37 threonylcarbamoyladenosine biosynthesis protein TsaE OS=Streptococcus mutans serotype c (strain ATCC 700610 / UA159) OX=210007 GN=SMU_409 PE=3 SV=1	0.973139	0.3047	no change	no
Q8DVR2	Putative permease OS=Streptococcus mutans serotype c (strain ATCC 700610 / UA159) OX=210007 GN=SMU_408 PE=3 SV=1	1.0364	0.2614	no change	no
Q8DVR4	Uncharacterized protein OS=Streptococcus mutans serotype c (strain ATCC 700610 / UA159) OX=210007 GN=SMU_406c PE=4 SV=1	0.996094	0.7571	no change	no
Q8DVR5	Putative transcriptional regulator OS=Streptococcus mutans serotype c (strain ATCC 700610 / UA159) OX=210007 GN=SMU_405c PE=4 SV=1	0.976676	0.5276	no change	no
Q8DVR6	Uncharacterized protein OS=Streptococcus mutans serotype c (strain ATCC 700610 / UA159) OX=210007 GN=SMU_404c PE=4 SV=1	0.946373	0.08229	no change	no
Q8DVR7	DNA polymerase IV OS=Streptococcus mutans serotype c (strain ATCC 700610 / UA159) OX=210007 GN=dinB PE=3 SV=1	1.19885	0.000908	no change	yes
Q8DVR8	N-acetyltransferase domain-containing protein OS=Streptococcus mutans serotype c (strain ATCC 700610 / UA159) OX=210007 GN=SMU_401c PE=3 SV=1	1.08678	0.004453	no change	yes
Q8DVR9	Putative secreted esterase OS=Streptococcus mutans serotype c (strain ATCC 700610 / UA159) OX=210007 GN=SMU_400 PE=4 SV=1	0.96425	0.01274	no change	yes
Q8DVS0	Uncharacterized protein OS=Streptococcus mutans serotype c (strain ATCC 700610 / UA159) OX=210007 GN=SMU_399 PE=4 SV=1	1.1893	0.00215	no change	yes
Q8DVS1	Putative glycerol uptake facilitator protein OS=Streptococcus mutans serotype c (strain ATCC 700610 / UA159) OX=210007 GN=glpF PE=3 SV=1	0.955611	0.002953	no change	yes
Q8DVS2	Xaa-Pro dipeptidyl-peptidase OS=Streptococcus mutans serotype c (strain ATCC 700610 / UA159) OX=210007 GN=pepX PE=3 SV=1	1.05145	0.06362	no change	no
Q8DVS3	Nucleoid-associated protein SMU_394c OS=Streptococcus mutans serotype c (strain ATCC 700610 / UA159) OX=210007 GN=SMU_394c PE=3 SV=1	1.03781	0.2429	no change	no
Q8DVS4	DUF536 domain-containing protein OS=Streptococcus mutans serotype c (strain ATCC 700610 / UA159) OX=210007 GN=SMU_393 PE=4 SV=1	1.0915	9e-05	no change	yes
Q8DVS5	Uncharacterized protein OS=Streptococcus mutans serotype c (strain ATCC 700610 / UA159) OX=210007 GN=SMU_392c PE=4 SV=1	1.0567	0.09233	no change	no
Q8DU21	Phosphate transport system permease protein OS=Streptococcus mutans serotype c (strain ATCC 700610 / UA159) OX=210007 GN=pstC1 PE=3 SV=1	0.767764	2e-06	down	yes
Q8DVT0	tRNA N6-adenosine threonylcarbamoyltransferase OS=Streptococcus mutans serotype c (strain ATCC 700610 / UA159) OX=210007 GN=tsaD PE=3 SV=1	1.05728	0.05168	no change	no
Q8DVT1	[Ribosomal protein S18]-alanine N-acetyltransferase OS=Streptococcus mutans serotype c (strain ATCC 700610 / UA159) OX=210007 GN=SMU_386 PE=3 SV=1	0.953252	0.09226	no change	no
Q8DVT2	Putative glycoprotein endopeptidase OS=Streptococcus mutans serotype c (strain ATCC 700610 / UA159) OX=210007 GN=SMU_385 PE=4 SV=1	1.02057	0.2173	no change	no
Q8DVN3	Uncharacterized protein OS=Streptococcus mutans serotype c (strain ATCC 700610 / UA159) OX=210007 GN=SMU_444 PE=4 SV=1	0.763824	0.02227	down	yes
Q8DVT4	Epimerase domain-containing protein OS=Streptococcus mutans serotype c (strain ATCC 700610 / UA159) OX=210007 GN=SMU_383c PE=4 SV=1	1.10725	0.0169	no change	yes
Q8DVT5	Putative oxidoreductase OS=Streptococcus mutans serotype c (strain ATCC 700610 / UA159) OX=210007 GN=SMU_382c PE=4 SV=1	1.02624	0.5763	no change	no
Q8DVT6	HTH cro/C1-type domain-containing protein OS=Streptococcus mutans serotype c (strain ATCC 700610 / UA159) OX=210007 GN=SMU_381c PE=4 SV=1	1.12897	0.006	no change	yes
Q8DVT9	Putative aminotransferase OS=Streptococcus mutans serotype c (strain ATCC 700610 / UA159) OX=210007 GN=SMU_376 PE=3 SV=1	1.16781	0.000558	no change	yes
Q8DVU0	Uncharacterized protein OS=Streptococcus mutans serotype c (strain ATCC 700610 / UA159) OX=210007 GN=SMU_375 PE=4 SV=1	1.08566	0.2569	no change	no
Q8DVU2	Methyltransf_11 domain-containing protein OS=Streptococcus mutans serotype c (strain ATCC 700610 / UA159) OX=210007 GN=SMU_373 PE=4 SV=1	1.11343	0.0222	no change	yes
Q8DVU3	Uncharacterized protein OS=Streptococcus mutans serotype c (strain ATCC 700610 / UA159) OX=210007 GN=SMU_372 PE=4 SV=1	1.02647	0.8477	no change	no
Q8DV90	DEAD-box ATP-dependent RNA helicase CshA OS=Streptococcus mutans serotype c (strain ATCC 700610 / UA159) OX=210007 GN=cshA PE=3 SV=1	0.75736	2.2e-05	down	yes
Q8DVU5	Putative ABC transporter, ATP-binding protein OS=Streptococcus mutans serotype c (strain ATCC 700610 / UA159) OX=210007 GN=SMU_370 PE=4 SV=1	1.08017	0.009082	no change	yes
Q8DVU6	UPF0356 protein SMU_369c OS=Streptococcus mutans serotype c (strain ATCC 700610 / UA159) OX=210007 GN=SMU_369c PE=3 SV=1	0.85877	0.0175	no change	yes
Q8DVU7	Ribonuclease J OS=Streptococcus mutans serotype c (strain ATCC 700610 / UA159) OX=210007 GN=rnj PE=3 SV=1	0.93284	0.01563	no change	yes
Q8DUS7	Uncharacterized protein OS=Streptococcus mutans serotype c (strain ATCC 700610 / UA159) OX=210007 GN=SMU_820 PE=4 SV=1	0.757114	0.000102	down	yes
Q8DVU9	Glutamine synthetase I alpha OS=Streptococcus mutans serotype c (strain ATCC 700610 / UA159) OX=210007 GN=glnA PE=3 SV=1	0.994953	0.6246	no change	no
Q8DVV0	Transcriptional regulator glutamine synthetase repressor OS=Streptococcus mutans serotype c (strain ATCC 700610 / UA159) OX=210007 GN=glnR PE=4 SV=1	1.08847	2.3e-05	no change	yes
Q8DVV1	Uncharacterized protein OS=Streptococcus mutans serotype c (strain ATCC 700610 / UA159) OX=210007 GN=SMU_362 PE=4 SV=1	1.01986	0.7514	no change	no
Q8DVV2	Phosphoglycerate kinase OS=Streptococcus mutans serotype c (strain ATCC 700610 / UA159) OX=210007 GN=pgk PE=3 SV=1	1.10355	0.000606	no change	yes
Q8DVV3	Glyceraldehyde-3-phosphate dehydrogenase OS=Streptococcus mutans serotype c (strain ATCC 700610 / UA159) OX=210007 GN=gapC PE=3 SV=1	1.1361	0.000976	no change	yes
Q8DVV4	Elongation factor G OS=Streptococcus mutans serotype c (strain ATCC 700610 / UA159) OX=210007 GN=fusA PE=3 SV=1	0.929353	0.00094	no change	yes
Q8DVV5	30S ribosomal protein S7 OS=Streptococcus mutans serotype c (strain ATCC 700610 / UA159) OX=210007 GN=rpsG PE=3 SV=1	0.923448	0.003934	no change	yes
Q8DVV6	Pur operon repressor OS=Streptococcus mutans serotype c (strain ATCC 700610 / UA159) OX=210007 GN=purR PE=3 SV=1	1.03846	0.3466	no change	no
Q8DVV7	Putative CMP-binding factor OS=Streptococcus mutans serotype c (strain ATCC 700610 / UA159) OX=210007 GN=SMU_355 PE=4 SV=1	1.08133	0.001401	no change	yes
Q8DVV8	Uncharacterized protein OS=Streptococcus mutans serotype c (strain ATCC 700610 / UA159) OX=210007 GN=SMU_354 PE=3 SV=1	1.06832	0.004625	no change	yes
Q8DVV9	TPK_B1_binding domain-containing protein OS=Streptococcus mutans serotype c (strain ATCC 700610 / UA159) OX=210007 GN=SMU_353 PE=1 SV=1	0.993333	0.7626	no change	no
Q8DVW0	Ribulose-phosphate 3-epimerase OS=Streptococcus mutans serotype c (strain ATCC 700610 / UA159) OX=210007 GN=rpe PE=3 SV=1	1.09513	0.01817	no change	yes
Q8DVW1	Small ribosomal subunit biogenesis GTPase RsgA OS=Streptococcus mutans serotype c (strain ATCC 700610 / UA159) OX=210007 GN=rsgA PE=3 SV=1	0.973581	0.4038	no change	no
Q8DVW3	Putative histidine triad (HIT) hydrolase OS=Streptococcus mutans serotype c (strain ATCC 700610 / UA159) OX=210007 GN=SMU_348 PE=4 SV=1	1.01237	0.3858	no change	no
Q8DVW4	Putative NADH dehydrogenase NAD(P)H nitroreductase OS=Streptococcus mutans serotype c (strain ATCC 700610 / UA159) OX=210007 GN=SMU_346 PE=1 SV=1	1.01595	0.655	no change	no
Q8DVW5	HTH hxlR-type domain-containing protein OS=Streptococcus mutans serotype c (strain ATCC 700610 / UA159) OX=210007 GN=SMU_345c PE=4 SV=1	1.16583	0.000178	no change	yes
Q8DVW8	Ribonuclease M5 OS=Streptococcus mutans serotype c (strain ATCC 700610 / UA159) OX=210007 GN=rnmV PE=3 SV=1	0.964851	0.2133	no change	no
Q8DVW9	Putative deoxyribonuclease OS=Streptococcus mutans serotype c (strain ATCC 700610 / UA159) OX=210007 GN=SMU_341 PE=4 SV=1	0.976673	0.1719	no change	no
Q8DVX0	50S ribosomal protein L34 OS=Streptococcus mutans serotype c (strain ATCC 700610 / UA159) OX=210007 GN=rpmH PE=3 SV=1	0.936709	0.3792	no change	no
Q8CVC7	Putative 40K cell wall protein OS=Streptococcus mutans serotype c (strain ATCC 700610 / UA159) OX=210007 GN=SMU_609 PE=4 SV=1	0.755422	0.000771	down	yes
Q8DVX2	Putative RNA-binding protein, Jag family OS=Streptococcus mutans serotype c (strain ATCC 700610 / UA159) OX=210007 GN=SMU_338 PE=4 SV=1	1.08574	0.000977	no change	yes
Q8DVX3	Membrane protein insertase YidC 1 OS=Streptococcus mutans serotype c (strain ATCC 700610 / UA159) OX=210007 GN=yidC1 PE=3 SV=1	1.03197	0.1257	no change	no
Q8DVX4	Ribonuclease P protein component OS=Streptococcus mutans serotype c (strain ATCC 700610 / UA159) OX=210007 GN=rnpA PE=3 SV=1	1.03239	0.2281	no change	no
Q8DVX5	Argininosuccinate lyase OS=Streptococcus mutans serotype c (strain ATCC 700610 / UA159) OX=210007 GN=argH PE=3 SV=1	0.891244	0.00058	no change	yes
Q8DVX6	Uncharacterized protein OS=Streptococcus mutans serotype c (strain ATCC 700610 / UA159) OX=210007 GN=SMU_333 PE=4 SV=1	0.9287	5.2e-05	no change	yes
Q8DVX7	Uncharacterized protein OS=Streptococcus mutans serotype c (strain ATCC 700610 / UA159) OX=210007 GN=SMU_332 PE=4 SV=1	0.994728	0.9588	no change	no
Q8DWD7	Putative acetoin dehydrogenase (TPP-dependent), E1 component alpha subunit OS=Streptococcus mutans serotype c (strain ATCC 700610 / UA159) OX=210007 GN=adhA PE=4 SV=1	0.754308	0.005459	down	yes
Q8DVX9	Glutamate--tRNA ligase OS=Streptococcus mutans serotype c (strain ATCC 700610 / UA159) OX=210007 GN=gltX PE=3 SV=1	0.985438	0.3153	no change	no
Q8DVY0	Uncharacterized protein OS=Streptococcus mutans serotype c (strain ATCC 700610 / UA159) OX=210007 GN=SMU_329 PE=4 SV=1	1.04799	0.05284	no change	no
Q8DVY1	Putative carbonic anhydrase OS=Streptococcus mutans serotype c (strain ATCC 700610 / UA159) OX=210007 GN=SMU_328 PE=1 SV=1	0.931437	0.1793	no change	no
Q8DVY2	DNA repair protein RadA OS=Streptococcus mutans serotype c (strain ATCC 700610 / UA159) OX=210007 GN=radA PE=3 SV=1	1	0.9597	no change	no
Q8DVY3	dUTP diphosphatase OS=Streptococcus mutans serotype c (strain ATCC 700610 / UA159) OX=210007 GN=SMU_325 PE=1 SV=1	1.08743	0.002327	no change	yes
Q8DVY5	5-formyltetrahydrofolate cyclo-ligase OS=Streptococcus mutans serotype c (strain ATCC 700610 / UA159) OX=210007 GN=SMU_320 PE=3 SV=1	0.929273	0.08364	no change	no
Q8DVY6	N-acetyldiaminopimelate deacetylase OS=Streptococcus mutans serotype c (strain ATCC 700610 / UA159) OX=210007 GN=SMU_318 PE=3 SV=1	1.10536	0.2032	no change	no
Q8DVY7	2,3,4,5-tetrahydropyridine-2,6-dicarboxylate N-acetyltransferase OS=Streptococcus mutans serotype c (strain ATCC 700610 / UA159) OX=210007 GN=dapH PE=3 SV=1	1.11078	0.001864	no change	yes
Q8DVY9	tRNA-specific adenosine deaminase OS=Streptococcus mutans serotype c (strain ATCC 700610 / UA159) OX=210007 GN=tadA PE=3 SV=1	1.07492	0.001524	no change	yes
Q8DW77	Uncharacterized protein OS=Streptococcus mutans serotype c (strain ATCC 700610 / UA159) OX=210007 GN=SMU_197c PE=4 SV=1	0.752345	0.00339	down	yes
Q8DVZ1	DUF218 domain-containing protein OS=Streptococcus mutans serotype c (strain ATCC 700610 / UA159) OX=210007 GN=SMU_302 PE=4 SV=1	1.03052	0.4561	no change	no
Q8DVZ2	Uncharacterized protein OS=Streptococcus mutans serotype c (strain ATCC 700610 / UA159) OX=210007 GN=SMU_301 PE=4 SV=1	0.862281	0.2063	no change	no
Q8DVZ3	Queuine tRNA-ribosyltransferase OS=Streptococcus mutans serotype c (strain ATCC 700610 / UA159) OX=210007 GN=tgt PE=3 SV=1	0.968314	0.5082	no change	no
Q8DVZ4	CoA_binding domain-containing protein OS=Streptococcus mutans serotype c (strain ATCC 700610 / UA159) OX=210007 GN=SMU_298 PE=4 SV=1	1.13759	0.05085	no change	no
Q8DVZ5	DNA polymerase I OS=Streptococcus mutans serotype c (strain ATCC 700610 / UA159) OX=210007 GN=polI PE=3 SV=1	0.93398	8e-06	no change	yes
Q8DVZ6	ApbA domain-containing protein OS=Streptococcus mutans serotype c (strain ATCC 700610 / UA159) OX=210007 GN=SMU_296 PE=4 SV=1	1.02818	0.3145	no change	no
Q8DVZ8	HTH LytTR-type domain-containing protein OS=Streptococcus mutans serotype c (strain ATCC 700610 / UA159) OX=210007 GN=SMU_294 PE=4 SV=1	0.957814	0.139	no change	no
Q8DW01	Transketolase OS=Streptococcus mutans serotype c (strain ATCC 700610 / UA159) OX=210007 GN=tkt PE=3 SV=1	1.11303	0.000331	no change	yes
Q8DW02	Uncharacterized protein OS=Streptococcus mutans serotype c (strain ATCC 700610 / UA159) OX=210007 GN=SMU_290 PE=4 SV=1	1.12064	0.009086	no change	yes
Q8DW03	Putative transcriptional regulator OS=Streptococcus mutans serotype c (strain ATCC 700610 / UA159) OX=210007 GN=SMU_289 PE=4 SV=1	1.0337	0.02914	no change	yes
Q8DW04	Putative ComB, accessory factor for ComA OS=Streptococcus mutans serotype c (strain ATCC 700610 / UA159) OX=210007 GN=SMU_287 PE=4 SV=1	1.07432	0.0287	no change	yes
Q8DW05	Putative ABC transporter, ATP-binding protein ComA OS=Streptococcus mutans serotype c (strain ATCC 700610 / UA159) OX=210007 GN=SMU_286 PE=1 SV=1	1.04876	0.000294	no change	yes
Q8DW07	Uncharacterized protein OS=Streptococcus mutans serotype c (strain ATCC 700610 / UA159) OX=210007 GN=SMU_284 PE=4 SV=1	1.04247	0.3075	no change	no
Q8DU22	Phosphate transport system permease protein PstA OS=Streptococcus mutans serotype c (strain ATCC 700610 / UA159) OX=210007 GN=pstC PE=3 SV=1	0.75025	0.000348	down	yes
Q8DW15	Glutathione biosynthesis bifunctional protein GshAB OS=Streptococcus mutans serotype c (strain ATCC 700610 / UA159) OX=210007 GN=gshAB PE=3 SV=1	1.11393	0.004928	no change	yes
Q8DS49	Putative ABC transporter, ATP-binding protein ComYA late competence protein OS=Streptococcus mutans serotype c (strain ATCC 700610 / UA159) OX=210007 GN=comYA PE=3 SV=1	0.74558	0.001529	down	yes
Q8DW17	Putative agmatine deiminase OS=Streptococcus mutans serotype c (strain ATCC 700610 / UA159) OX=210007 GN=aguA PE=1 SV=1	1.18058	0.003277	no change	yes
Q8DW18	Agmatine:putrescine antiporter OS=Streptococcus mutans serotype c (strain ATCC 700610 / UA159) OX=210007 GN=aguD PE=4 SV=1	1.0558	0.2932	no change	no
Q8DRX9	UPF0473 protein SMU_2077c OS=Streptococcus mutans serotype c (strain ATCC 700610 / UA159) OX=210007 GN=SMU_2077c PE=3 SV=1	0.736357	0.119	down	no
Q8DVF4	N-(5'-phosphoribosyl)anthranilate isomerase OS=Streptococcus mutans serotype c (strain ATCC 700610 / UA159) OX=210007 GN=trpF PE=3 SV=1	0.734015	0.001122	down	yes
Q8DW21	Nitroreductase domain-containing protein OS=Streptococcus mutans serotype c (strain ATCC 700610 / UA159) OX=210007 GN=SMU_260 PE=1 SV=1	0.853518	0.005091	no change	yes
Q8DW22	Putative oligopeptide ABC transporter, ATP-binding protein OppD OS=Streptococcus mutans serotype c (strain ATCC 700610 / UA159) OX=210007 GN=oppD PE=3 SV=1	1.15217	0.002032	no change	yes
Q8DWF6	Putative PTS system, IIA component OS=Streptococcus mutans serotype c (strain ATCC 700610 / UA159) OX=210007 GN=SMU_103 PE=4 SV=1	0.733552	0.04672	down	yes
Q8DW24	Putative oligopeptide transport system, permease protein OppB OS=Streptococcus mutans serotype c (strain ATCC 700610 / UA159) OX=210007 GN=oppB PE=3 SV=1	1.08302	0.1269	no change	no
Q8DW25	Putative oligopeptide ABC transporter, substrate-binding protein OppA OS=Streptococcus mutans serotype c (strain ATCC 700610 / UA159) OX=210007 GN=oppA PE=4 SV=1	1.09585	0.002249	no change	yes
Q8DW26	Serine-type D-Ala-D-Ala carboxypeptidase OS=Streptococcus mutans serotype c (strain ATCC 700610 / UA159) OX=210007 GN=dacA PE=3 SV=1	1.01831	0.2484	no change	no
Q8DW27	Uncharacterized protein OS=Streptococcus mutans serotype c (strain ATCC 700610 / UA159) OX=210007 GN=SMU_252 PE=4 SV=1	1.15819	0.002444	no change	yes
Q8DW28	Uncharacterized protein OS=Streptococcus mutans serotype c (strain ATCC 700610 / UA159) OX=210007 GN=SMU_251 PE=3 SV=1	0.917725	0.01108	no change	yes
Q8DW29	Putative nitrogen fixation-like protein, NifU OS=Streptococcus mutans serotype c (strain ATCC 700610 / UA159) OX=210007 GN=nifU PE=4 SV=1	1.0166	0.3014	no change	no
Q8DW30	Cysteine desulfurase OS=Streptococcus mutans serotype c (strain ATCC 700610 / UA159) OX=210007 GN=nifS PE=3 SV=1	1.03517	0.3652	no change	no
Q8DW31	Putative ABC transporter, membrane protein OS=Streptococcus mutans serotype c (strain ATCC 700610 / UA159) OX=210007 GN=SMU_248 PE=3 SV=1	1.01276	0.622	no change	no
Q8DW32	Putative ABC transporter, ATP-binding protein OS=Streptococcus mutans serotype c (strain ATCC 700610 / UA159) OX=210007 GN=SMU_247 PE=3 SV=1	0.956944	0.00121	no change	yes
Q8DW33	Adapter protein MecA OS=Streptococcus mutans serotype c (strain ATCC 700610 / UA159) OX=210007 GN=mecA PE=3 SV=1	1.06212	0.007081	no change	yes
Q8DW34	Uncharacterized protein OS=Streptococcus mutans serotype c (strain ATCC 700610 / UA159) OX=210007 GN=SMU_243 PE=4 SV=1	1.07916	0.07906	no change	no
Q8DW35	Putative amino acid ABC transporter, permease protein, glutamine transport system OS=Streptococcus mutans serotype c (strain ATCC 700610 / UA159) OX=210007 GN=SMU_242c PE=3 SV=1	1.0919	0.07498	no change	no
Q8DW36	Putative ABC transporter, ATP-binding protein amino acid transport system OS=Streptococcus mutans serotype c (strain ATCC 700610 / UA159) OX=210007 GN=SMU_241c PE=4 SV=1	1.01192	0.3138	no change	no
Q8DW37	VanZ domain-containing protein OS=Streptococcus mutans serotype c (strain ATCC 700610 / UA159) OX=210007 GN=SMU_239c PE=4 SV=1	0.870579	0.01742	no change	yes
Q8DW74	Uncharacterized protein OS=Streptococcus mutans serotype c (strain ATCC 700610 / UA159) OX=210007 GN=SMU_200c PE=4 SV=1	0.729878	0.01517	down	yes
Q8DTP8	NAD(P)-bd_dom domain-containing protein OS=Streptococcus mutans serotype c (strain ATCC 700610 / UA159) OX=210007 GN=SMU_1284c PE=4 SV=1	0.720859	0.0016	down	yes
Q8DW40	Putative transcriptional regulator OS=Streptococcus mutans serotype c (strain ATCC 700610 / UA159) OX=210007 GN=SMU_236c PE=4 SV=1	0.947863	0.7669	no change	no
Q8DW41	PHB domain-containing protein OS=Streptococcus mutans serotype c (strain ATCC 700610 / UA159) OX=210007 GN=SMU_235 PE=4 SV=1	1.08044	0.005962	no change	yes
Q8DW42	L-threonine dehydratase OS=Streptococcus mutans serotype c (strain ATCC 700610 / UA159) OX=210007 GN=ilvA PE=3 SV=1	0.951788	0.01383	no change	yes
Q8DW43	Ketol-acid reductoisomerase (NADP(+)) OS=Streptococcus mutans serotype c (strain ATCC 700610 / UA159) OX=210007 GN=ilvC PE=3 SV=1	0.9001	1.5e-05	no change	yes
Q8DW44	Acetolactate synthase OS=Streptococcus mutans serotype c (strain ATCC 700610 / UA159) OX=210007 GN=ilvH PE=3 SV=1	0.901683	0.02681	no change	yes
Q8DW45	Acetolactate synthase OS=Streptococcus mutans serotype c (strain ATCC 700610 / UA159) OX=210007 GN=ilvB PE=3 SV=1	0.944043	0.01346	no change	yes
Q8DW46	DhaL domain-containing protein OS=Streptococcus mutans serotype c (strain ATCC 700610 / UA159) OX=210007 GN=SMU_229 PE=4 SV=1	0.976289	0.09412	no change	no
Q8DW47	Putative alkaline-shock protein-like protein OS=Streptococcus mutans serotype c (strain ATCC 700610 / UA159) OX=210007 GN=SMU_228 PE=3 SV=1	1.02027	0.3953	no change	no
Q8DW48	S5A_REDUCTASE domain-containing protein OS=Streptococcus mutans serotype c (strain ATCC 700610 / UA159) OX=210007 GN=SMU_227c PE=4 SV=1	1.1195	0.02719	no change	yes
Q8DW53	Uncharacterized protein OS=Streptococcus mutans serotype c (strain ATCC 700610 / UA159) OX=210007 GN=SMU_222c PE=4 SV=1	0.842979	0.003934	no change	yes
Q8DW55	Uncharacterized protein OS=Streptococcus mutans serotype c (strain ATCC 700610 / UA159) OX=210007 GN=SMU_220c PE=4 SV=1	0.903922	0.002546	no change	yes
Q8DW56	Peptidase_M78 domain-containing protein OS=Streptococcus mutans serotype c (strain ATCC 700610 / UA159) OX=210007 GN=SMU_219 PE=4 SV=1	1.03196	0.3649	no change	no
Q8DW57	Putative transcriptional regulator OS=Streptococcus mutans serotype c (strain ATCC 700610 / UA159) OX=210007 GN=SMU_218 PE=4 SV=1	1.06775	0.005763	no change	yes
Q8DW58	Uncharacterized protein OS=Streptococcus mutans serotype c (strain ATCC 700610 / UA159) OX=210007 GN=SMU_217c PE=4 SV=1	1.0334	0.5785	no change	no
Q8DW63	Uncharacterized protein OS=Streptococcus mutans serotype c (strain ATCC 700610 / UA159) OX=210007 GN=SMU_212c PE=4 SV=1	0.987548	0.8401	no change	no
Q8DW65	Uncharacterized protein OS=Streptococcus mutans serotype c (strain ATCC 700610 / UA159) OX=210007 GN=SMU_210c PE=4 SV=1	0.951402	0.7331	no change	no
Q8DW66	Uncharacterized protein OS=Streptococcus mutans serotype c (strain ATCC 700610 / UA159) OX=210007 GN=SMU_209c PE=4 SV=1	0.90691	0.004933	no change	yes
Q8DW68	Putative transposon protein OS=Streptococcus mutans serotype c (strain ATCC 700610 / UA159) OX=210007 GN=SMU_207c PE=3 SV=1	0.991582	0.8823	no change	no
Q8DW69	Uncharacterized protein OS=Streptococcus mutans serotype c (strain ATCC 700610 / UA159) OX=210007 GN=SMU_206c PE=4 SV=1	1.05797	0.1102	no change	no
Q8DW70	Uncharacterized protein OS=Streptococcus mutans serotype c (strain ATCC 700610 / UA159) OX=210007 GN=SMU_205c PE=4 SV=1	0.965846	0.1371	no change	no
Q8DW72	Uncharacterized protein OS=Streptococcus mutans serotype c (strain ATCC 700610 / UA159) OX=210007 GN=SMU_202c PE=4 SV=1	0.950967	0.2796	no change	no
Q8DW73	Putative transposon protein OS=Streptococcus mutans serotype c (strain ATCC 700610 / UA159) OX=210007 GN=SMU_201c PE=4 SV=1	1.07828	0.4031	no change	no
Q8DUJ3	Putative amino acid ABC transporter, permease protein OS=Streptococcus mutans serotype c (strain ATCC 700610 / UA159) OX=210007 GN=SMU_935 PE=3 SV=1	0.719555	0.002901	down	yes
Q8DW76	Putative conjugative transposon protein OS=Streptococcus mutans serotype c (strain ATCC 700610 / UA159) OX=210007 GN=SMU_198c PE=4 SV=1	0.991453	0.8756	no change	no
P23504	Cell surface antigen I/II OS=Streptococcus mutans serotype c (strain ATCC 700610 / UA159) OX=210007 GN=spaP PE=1 SV=2	0.711618	0.002519	down	yes
Q8DW79	Uncharacterized protein OS=Streptococcus mutans serotype c (strain ATCC 700610 / UA159) OX=210007 GN=SMU_195c PE=4 SV=1	1.0007	0.9729	no change	no
Q8DW83	tRNA-dihydrouridine synthase OS=Streptococcus mutans serotype c (strain ATCC 700610 / UA159) OX=210007 GN=SMU_187c PE=3 SV=1	0.908741	0.02392	no change	yes
Q8DW86	Putative ABC transporter, ATP-binding protein possible iron and/or manganese ABC transport system OS=Streptococcus mutans serotype c (strain ATCC 700610 / UA159) OX=210007 GN=sloA PE=4 SV=1	1.07429	0.004007	no change	yes
Q8DW87	Putative mevalonate kinase OS=Streptococcus mutans serotype c (strain ATCC 700610 / UA159) OX=210007 GN=SMU_181 PE=4 SV=1	0.96025	0.4488	no change	no
P08987	Glucosyltransferase-I OS=Streptococcus mutans serotype c (strain ATCC 700610 / UA159) OX=210007 GN=gtfB PE=3 SV=3	0.70902	0.000733	down	yes
Q8DW89	FMN_red domain-containing protein OS=Streptococcus mutans serotype c (strain ATCC 700610 / UA159) OX=210007 GN=SMU_179 PE=4 SV=1	1.12322	0.2491	no change	no
Q8DU24	Phosphate import ATP-binding protein PstB 1 OS=Streptococcus mutans serotype c (strain ATCC 700610 / UA159) OX=210007 GN=pstB1 PE=3 SV=1	0.702752	0.000189	down	yes
Q8DU23	Phosphate import ATP-binding protein PstB 2 OS=Streptococcus mutans serotype c (strain ATCC 700610 / UA159) OX=210007 GN=pstB2 PE=3 SV=1	0.698857	0.000189	down	yes
Q8DW94	Uncharacterized protein OS=Streptococcus mutans serotype c (strain ATCC 700610 / UA159) OX=210007 GN=SMU_174c PE=4 SV=1	1.14957	0.002936	no change	yes
Q8DW95	Putative ppGpp-regulated growth inhibitor OS=Streptococcus mutans serotype c (strain ATCC 700610 / UA159) OX=210007 GN=SMU_173 PE=3 SV=1	0.961329	0.1785	no change	no
Q8DW96	SpoVT-AbrB domain-containing protein OS=Streptococcus mutans serotype c (strain ATCC 700610 / UA159) OX=210007 GN=SMU_172 PE=1 SV=1	0.880753	0.009642	no change	yes
Q8DW97	30S ribosomal protein S9 OS=Streptococcus mutans serotype c (strain ATCC 700610 / UA159) OX=210007 GN=rpsI PE=3 SV=1	0.924513	0.139	no change	no
Q8DW98	50S ribosomal protein L13 OS=Streptococcus mutans serotype c (strain ATCC 700610 / UA159) OX=210007 GN=rplM PE=3 SV=1	0.864394	0.01801	no change	yes
Q8DW99	Putative transcriptional regulator OS=Streptococcus mutans serotype c (strain ATCC 700610 / UA159) OX=210007 GN=SMU_168 PE=4 SV=1	0.945307	0.09817	no change	no
Q8DWA0	Uncharacterized protein OS=Streptococcus mutans serotype c (strain ATCC 700610 / UA159) OX=210007 GN=SMU_167 PE=4 SV=1	0.908978	0.1359	no change	no
Q8DWA2	Uncharacterized protein OS=Streptococcus mutans serotype c (strain ATCC 700610 / UA159) OX=210007 GN=SMU_165 PE=1 SV=1	0.899559	0.01279	no change	yes
Q8DWA3	Putative tRNA/rRNA methyltransferase OS=Streptococcus mutans serotype c (strain ATCC 700610 / UA159) OX=210007 GN=SMU_164 PE=4 SV=1	1.04037	0.185	no change	no
Q8DWA4	PadR domain-containing protein OS=Streptococcus mutans serotype c (strain ATCC 700610 / UA159) OX=210007 GN=SMU_163c PE=4 SV=1	1.03397	0.5702	no change	no
Q8DWA5	Uncharacterized protein OS=Streptococcus mutans serotype c (strain ATCC 700610 / UA159) OX=210007 GN=SMU_162c PE=4 SV=1	0.97205	0.2782	no change	no
Q8DWA6	Putative transcriptional regulator OS=Streptococcus mutans serotype c (strain ATCC 700610 / UA159) OX=210007 GN=SMU_161 PE=4 SV=1	1.02262	0.5511	no change	no
Q8DWA7	DUF2268 domain-containing protein OS=Streptococcus mutans serotype c (strain ATCC 700610 / UA159) OX=210007 GN=SMU_160 PE=4 SV=1	1.17576	0.01749	no change	yes
Q8DWA8	Mini-ribonuclease 3 OS=Streptococcus mutans serotype c (strain ATCC 700610 / UA159) OX=210007 GN=mrnC PE=3 SV=1	0.967263	0.1162	no change	no
Q8DWA9	Cysteine--tRNA ligase OS=Streptococcus mutans serotype c (strain ATCC 700610 / UA159) OX=210007 GN=cysS PE=3 SV=1	1.06084	0.01209	no change	yes
Q8DWB0	Serine acetyltransferase OS=Streptococcus mutans serotype c (strain ATCC 700610 / UA159) OX=210007 GN=cysE PE=3 SV=1	1.01337	0.4601	no change	no
Q8DWB1	SseB domain-containing protein OS=Streptococcus mutans serotype c (strain ATCC 700610 / UA159) OX=210007 GN=SMU_156 PE=4 SV=1	0.912791	0.001088	no change	yes
Q8DWB2	Polyribonucleotide nucleotidyltransferase OS=Streptococcus mutans serotype c (strain ATCC 700610 / UA159) OX=210007 GN=pnp PE=1 SV=1	0.9385	0.02899	no change	yes
Q8DWB3	30S ribosomal protein S15 OS=Streptococcus mutans serotype c (strain ATCC 700610 / UA159) OX=210007 GN=rpsO PE=3 SV=1	0.896329	0.02053	no change	yes
Q8DSA6	Uncharacterized protein OS=Streptococcus mutans serotype c (strain ATCC 700610 / UA159) OX=210007 GN=SMU_1902c PE=4 SV=1	0.698268	0.09629	down	no
Q8DU20	Putative ABC transporter, phosphate-binding protein OS=Streptococcus mutans serotype c (strain ATCC 700610 / UA159) OX=210007 GN=pstS PE=3 SV=1	0.692886	4.3e-05	down	yes
Q8DWC0	MFS domain-containing protein OS=Streptococcus mutans serotype c (strain ATCC 700610 / UA159) OX=210007 GN=SMU_145 PE=4 SV=1	1.14058	0.001595	no change	yes
Q8DS39	Putative ComX1, transcriptional regulator of competence-specific genes OS=Streptococcus mutans serotype c (strain ATCC 700610 / UA159) OX=210007 GN=comX1 PE=4 SV=1	0.691361	0.004585	down	yes
Q8DWC2	Peptide deformylase OS=Streptococcus mutans serotype c (strain ATCC 700610 / UA159) OX=210007 GN=def PE=1 SV=1	1.01574	0.2924	no change	no
Q8DWC4	Putative glutathione reductase OS=Streptococcus mutans serotype c (strain ATCC 700610 / UA159) OX=210007 GN=SMU_140 PE=3 SV=1	0.861976	0.1401	no change	no
Q8DWC5	Uncharacterized protein OS=Streptococcus mutans serotype c (strain ATCC 700610 / UA159) OX=210007 GN=SMU_139 PE=4 SV=1	0.906241	0.000961	no change	yes
Q8DWC6	Putative malate permease OS=Streptococcus mutans serotype c (strain ATCC 700610 / UA159) OX=210007 GN=SMU_138 PE=3 SV=1	1.07686	0.4732	no change	no
Q8DUJ5	Putative amino acid ABC transporter, periplasmic amino acid-binding protein OS=Streptococcus mutans serotype c (strain ATCC 700610 / UA159) OX=210007 GN=SMU_933 PE=4 SV=1	0.683863	1.9e-05	down	yes
Q8DWC8	Putative transcriptional regulator OS=Streptococcus mutans serotype c (strain ATCC 700610 / UA159) OX=210007 GN=SMU_136c PE=4 SV=1	1.09952	0.000232	no change	yes
Q8DWC9	Putative transcriptional regulator OS=Streptococcus mutans serotype c (strain ATCC 700610 / UA159) OX=210007 GN=mleR PE=3 SV=1	0.933946	0.01668	no change	yes
Q8DWD0	Putative transcriptional regulator (TetR/AcrR family) OS=Streptococcus mutans serotype c (strain ATCC 700610 / UA159) OX=210007 GN=SMU_134 PE=1 SV=1	1.18959	0.004438	no change	yes
Q8DWD1	Putative MDR permease transmembrane efflux protein OS=Streptococcus mutans serotype c (strain ATCC 700610 / UA159) OX=210007 GN=SMU_133c PE=3 SV=1	1.03462	0.3025	no change	no
Q8DWD2	Putative hippurate amidohydrolase OS=Streptococcus mutans serotype c (strain ATCC 700610 / UA159) OX=210007 GN=SMU_132 PE=4 SV=1	1.04966	0.006316	no change	yes
Q8DWD3	Lipoate--protein ligase OS=Streptococcus mutans serotype c (strain ATCC 700610 / UA159) OX=210007 GN=lplA PE=4 SV=1	1.04279	0.2656	no change	no
Q8DWD4	Dihydrolipoyl dehydrogenase OS=Streptococcus mutans serotype c (strain ATCC 700610 / UA159) OX=210007 GN=adhD PE=3 SV=1	0.83017	0.01353	no change	yes
Q8DU25	Phosphate-specific transport system accessory protein PhoU OS=Streptococcus mutans serotype c (strain ATCC 700610 / UA159) OX=210007 GN=phoU PE=3 SV=1	0.677288	6e-06	down	yes
Q8DWD6	Putative acetoin dehydrogenase (TPP-dependent), E1 component beta subunit OS=Streptococcus mutans serotype c (strain ATCC 700610 / UA159) OX=210007 GN=adhB PE=4 SV=1	0.834326	0.003234	no change	yes
Q8DUG7	Putative dehydrogenase OS=Streptococcus mutans serotype c (strain ATCC 700610 / UA159) OX=210007 GN=SMU_962 PE=3 SV=1	0.677043	3.8e-05	down	yes
Q8DWD8	FMN_red domain-containing protein OS=Streptococcus mutans serotype c (strain ATCC 700610 / UA159) OX=210007 GN=SMU_125 PE=1 SV=1	0.933417	0.08566	no change	no
Q8DWD9	Putative transcriptional regulator (MarR family) OS=Streptococcus mutans serotype c (strain ATCC 700610 / UA159) OX=210007 GN=SMU_124 PE=4 SV=1	1.08163	0.01889	no change	yes
Q8DWE0	DNA polymerase III PolC-type OS=Streptococcus mutans serotype c (strain ATCC 700610 / UA159) OX=210007 GN=polC PE=3 SV=1	0.968885	0.000267	no change	yes
Q8DWE1	50S ribosomal protein L28 OS=Streptococcus mutans serotype c (strain ATCC 700610 / UA159) OX=210007 GN=rpmB PE=3 SV=1	0.917547	0.1397	no change	no
Q8DWE2	S-(hydroxymethyl)glutathione dehydrogenase OS=Streptococcus mutans serotype c (strain ATCC 700610 / UA159) OX=210007 GN=adh PE=3 SV=1	1.01676	0.09454	no change	no
Q8DWE3	S-formylglutathione hydrolase OS=Streptococcus mutans serotype c (strain ATCC 700610 / UA159) OX=210007 GN=SMU_118c PE=3 SV=1	0.979094	0.443	no change	no
Q8DWE4	Uncharacterized protein OS=Streptococcus mutans serotype c (strain ATCC 700610 / UA159) OX=210007 GN=SMU_117c PE=4 SV=1	1.10105	0.1536	no change	no
Q8DWE5	Tagatose 1,6-diphosphate aldolase 2 OS=Streptococcus mutans serotype c (strain ATCC 700610 / UA159) OX=210007 GN=lacD2 PE=1 SV=1	0.989447	0.6949	no change	no
Q8DWE6	Constitutive fructose permease OS=Streptococcus mutans serotype c (strain ATCC 700610 / UA159) OX=210007 GN=fruD PE=4 SV=1	0.910759	0.1867	no change	no
Q8DST8	Uncharacterized protein OS=Streptococcus mutans serotype c (strain ATCC 700610 / UA159) OX=210007 GN=SMU_1671c PE=4 SV=1	0.671692	0.02964	down	yes
Q8DWE8	Tagatose-6-phosphate kinase OS=Streptococcus mutans serotype c (strain ATCC 700610 / UA159) OX=210007 GN=fruP PE=3 SV=1	1	1	no change	no
Q8DWE9	Putative transcriptional regulator OS=Streptococcus mutans serotype c (strain ATCC 700610 / UA159) OX=210007 GN=SMU_112c PE=4 SV=1	1.18496	0.000272	no change	yes
Q8DWF0	Putative transcriptional regulator MutR OS=Streptococcus mutans serotype c (strain ATCC 700610 / UA159) OX=210007 GN=mutR PE=4 SV=1	1.14421	0.07519	no change	no
Q8DWF2	Uncharacterized protein OS=Streptococcus mutans serotype c (strain ATCC 700610 / UA159) OX=210007 GN=SMU_107 PE=4 SV=1	0.973682	0.2029	no change	no
Q8DWF4	Putative transcriptional regulator repressor of sugar transport operon OS=Streptococcus mutans serotype c (strain ATCC 700610 / UA159) OX=210007 GN=SMU_105 PE=4 SV=1	1.10888	0.000421	no change	yes
Q8DWF5	Putative alpha-glucosidase glycosyl hydrolase OS=Streptococcus mutans serotype c (strain ATCC 700610 / UA159) OX=210007 GN=SMU_104 PE=3 SV=1	0.931386	0.001438	no change	yes
Q54443	Dextranase OS=Streptococcus mutans serotype c (strain ATCC 700610 / UA159) OX=210007 GN=dexA PE=1 SV=2	0.65732	0.000635	down	yes
Q8DWF7	Putative PTS system, IID component OS=Streptococcus mutans serotype c (strain ATCC 700610 / UA159) OX=210007 GN=SMU_102 PE=4 SV=1	1.01183	0.6276	no change	no
Q8DWF8	Putative sorbose PTS system, IIC component OS=Streptococcus mutans serotype c (strain ATCC 700610 / UA159) OX=210007 GN=SMU_101 PE=4 SV=1	1.1315	0.01985	no change	yes
Q8DWF9	Putative sorbose PTS system, IIB component OS=Streptococcus mutans serotype c (strain ATCC 700610 / UA159) OX=210007 GN=SMU_100 PE=4 SV=1	0.979564	0.4008	no change	no
Q8DWG0	Fructose-1,6-biphosphate aldolase OS=Streptococcus mutans serotype c (strain ATCC 700610 / UA159) OX=210007 GN=fbaA PE=4 SV=1	0.977495	0.2058	no change	no
Q8DWG1	CTP synthase OS=Streptococcus mutans serotype c (strain ATCC 700610 / UA159) OX=210007 GN=pyrG PE=3 SV=1	0.964265	0.1036	no change	no
Q8DWG2	Probable DNA-directed RNA polymerase subunit delta OS=Streptococcus mutans serotype c (strain ATCC 700610 / UA159) OX=210007 GN=rpoE PE=3 SV=2	1.05075	0.03479	no change	yes
Q8DWG3	Uncharacterized protein OS=Streptococcus mutans serotype c (strain ATCC 700610 / UA159) OX=210007 GN=SMU_94c PE=4 SV=1	1.04537	0.4812	no change	no
Q8DWG4	Uncharacterized protein OS=Streptococcus mutans serotype c (strain ATCC 700610 / UA159) OX=210007 GN=SMU_93c PE=4 SV=1	0.994934	0.9033	no change	no
Q8DUM3	Uncharacterized protein OS=Streptococcus mutans serotype c (strain ATCC 700610 / UA159) OX=210007 GN=SMU_896 PE=4 SV=1	0.650321	0.1475	down	no
Q8DWG7	Uncharacterized protein OS=Streptococcus mutans serotype c (strain ATCC 700610 / UA159) OX=210007 GN=SMU_88c PE=3 SV=1	1.11261	0.0107	no change	yes
Q8DWG8	UPF0340 protein SMU_87 OS=Streptococcus mutans serotype c (strain ATCC 700610 / UA159) OX=210007 GN=SMU_87 PE=3 SV=1	0.854265	0.002858	no change	yes
Q8DUB0	Putative transposon integrase Tn916 ORF3-like OS=Streptococcus mutans serotype c (strain ATCC 700610 / UA159) OX=210007 GN=tnr5 PE=4 SV=1	0.64371	0.1289	down	no
Q8DUJ6	Uroporphyrinogen_deCOase domain-containing protein OS=Streptococcus mutans serotype c (strain ATCC 700610 / UA159) OX=210007 GN=SMU_932 PE=4 SV=1	0.635862	0.000215	down	yes
Q8DWH2	Chaperone protein DnaJ OS=Streptococcus mutans serotype c (strain ATCC 700610 / UA159) OX=210007 GN=dnaJ PE=3 SV=1	1.06829	0.02794	no change	yes
Q8DWH3	Fructan hydrolase exo-beta-D-fructosidase FruB OS=Streptococcus mutans serotype c (strain ATCC 700610 / UA159) OX=210007 GN=fruB PE=3 SV=1	1.07103	0.2093	no change	no
Q8DWH4	Putative N-acetyl-muramidase OS=Streptococcus mutans serotype c (strain ATCC 700610 / UA159) OX=210007 GN=SMU_76 PE=3 SV=1	1.00723	0.9341	no change	no
Q8DWH5	Putative D-alanyl-D-alanine carboxypeptidase OS=Streptococcus mutans serotype c (strain ATCC 700610 / UA159) OX=210007 GN=SMU_75 PE=4 SV=1	1.01226	0.6954	no change	no
Q8DWH6	Uncharacterized protein OS=Streptococcus mutans serotype c (strain ATCC 700610 / UA159) OX=210007 GN=SMU_74 PE=4 SV=1	0.936383	0.2653	no change	no
Q8DWH7	UPF0210 protein SMU_73 OS=Streptococcus mutans serotype c (strain ATCC 700610 / UA159) OX=210007 GN=SMU_73 PE=3 SV=1	1.04572	0.07756	no change	no
Q8DWH8	UPF0237 protein SMU_72 OS=Streptococcus mutans serotype c (strain ATCC 700610 / UA159) OX=210007 GN=SMU_72 PE=3 SV=2	1.12587	0.004314	no change	yes
Q8DWH9	Putative threonine synthase OS=Streptococcus mutans serotype c (strain ATCC 700610 / UA159) OX=210007 GN=thrC PE=3 SV=1	0.928717	0.003451	no change	yes
Q8DWI1	Putative acyltransferase OS=Streptococcus mutans serotype c (strain ATCC 700610 / UA159) OX=210007 GN=SMU_67 PE=4 SV=1	1.15912	0.02245	no change	yes
Q8DWI2	Uncharacterized protein OS=Streptococcus mutans serotype c (strain ATCC 700610 / UA159) OX=210007 GN=SMU_66 PE=4 SV=1	1.05395	0.1693	no change	no
Q8DWI3	LMWPc domain-containing protein OS=Streptococcus mutans serotype c (strain ATCC 700610 / UA159) OX=210007 GN=SMU_65 PE=3 SV=1	1.05273	0.09835	no change	no
Q8DWI4	Holliday junction ATP-dependent DNA helicase RuvB OS=Streptococcus mutans serotype c (strain ATCC 700610 / UA159) OX=210007 GN=ruvB PE=3 SV=1	0.939819	0.003375	no change	yes
Q8DWI5	Uncharacterized protein OS=Streptococcus mutans serotype c (strain ATCC 700610 / UA159) OX=210007 GN=SMU_63c PE=4 SV=1	1.05464	0.04827	no change	yes
Q8DWI6	Putative transcriptional regulator OS=Streptococcus mutans serotype c (strain ATCC 700610 / UA159) OX=210007 GN=SMU_61 PE=4 SV=1	1.05613	0.001567	no change	yes
Q8DWI7	DNA alkylation repair enzyme OS=Streptococcus mutans serotype c (strain ATCC 700610 / UA159) OX=210007 GN=SMU_60 PE=4 SV=1	1.06692	0.3996	no change	no
Q8DWI8	Uncharacterized protein OS=Streptococcus mutans serotype c (strain ATCC 700610 / UA159) OX=210007 GN=SMU_58 PE=4 SV=1	1.12291	0.0064	no change	yes
Q8DWJ0	Uncharacterized protein OS=Streptococcus mutans serotype c (strain ATCC 700610 / UA159) OX=210007 GN=SMU_55 PE=4 SV=1	1.17332	0.001285	no change	yes
Q8DWJ1	Putative amino acid recemase OS=Streptococcus mutans serotype c (strain ATCC 700610 / UA159) OX=210007 GN=SMU_54 PE=3 SV=1	1.03807	0.2681	no change	no
Q8DUG8	CMD domain-containing protein OS=Streptococcus mutans serotype c (strain ATCC 700610 / UA159) OX=210007 GN=SMU_961 PE=1 SV=1	0.591704	2.7e-05	down	yes
Q8DWJ4	N5-carboxyaminoimidazole ribonucleotide synthase OS=Streptococcus mutans serotype c (strain ATCC 700610 / UA159) OX=210007 GN=purK PE=3 SV=1	1.0499	0.4471	no change	no
Q8DWJ5	N5-carboxyaminoimidazole ribonucleotide mutase OS=Streptococcus mutans serotype c (strain ATCC 700610 / UA159) OX=210007 GN=purE PE=3 SV=1	1.07244	0.02249	no change	yes
Q8DSZ3	50S ribosomal protein L33 OS=Streptococcus mutans serotype c (strain ATCC 700610 / UA159) OX=210007 GN=rpmG PE=3 SV=1	0.570407	0.01928	down	yes
Q8DUG1	Dihydropteroate synthase OS=Streptococcus mutans serotype c (strain ATCC 700610 / UA159) OX=210007 GN=folP PE=3 SV=1	0.570111	2.4e-05	down	yes
Q8DWJ8	HNHc domain-containing protein OS=Streptococcus mutans serotype c (strain ATCC 700610 / UA159) OX=210007 GN=SMU_47 PE=4 SV=1	0.98958	0.8271	no change	no
Q8DWJ9	Uncharacterized protein OS=Streptococcus mutans serotype c (strain ATCC 700610 / UA159) OX=210007 GN=SMU_46 PE=4 SV=1	1.04248	0.1821	no change	no
Q8DT36	Putative acetyltransferase OS=Streptococcus mutans serotype c (strain ATCC 700610 / UA159) OX=210007 GN=SMU_1558c PE=4 SV=1	0.531785	1.1e-05	down	yes
Q8DWK2	Site-specific DNA-methyltransferase (adenine-specific) OS=Streptococcus mutans serotype c (strain ATCC 700610 / UA159) OX=210007 GN=SMU_43 PE=4 SV=1	1.15682	0.001552	no change	yes
Q8DWK3	Uncharacterized protein OS=Streptococcus mutans serotype c (strain ATCC 700610 / UA159) OX=210007 GN=SMU_42 PE=4 SV=1	1.13115	0.01501	no change	yes
Q8DWK7	Putative transcriptional regulator OS=Streptococcus mutans serotype c (strain ATCC 700610 / UA159) OX=210007 GN=SMU_38c PE=4 SV=1	0.988277	0.7017	no change	no
Q8DWK8	Bifunctional purine biosynthesis protein PurH OS=Streptococcus mutans serotype c (strain ATCC 700610 / UA159) OX=210007 GN=purH PE=3 SV=2	1.08911	0.01581	no change	yes
Q8DWK9	SUFU domain-containing protein OS=Streptococcus mutans serotype c (strain ATCC 700610 / UA159) OX=210007 GN=SMU_36 PE=4 SV=1	1.11036	0.02888	no change	yes
Q8DWL0	Phosphoribosylglycinamide formyltransferase OS=Streptococcus mutans serotype c (strain ATCC 700610 / UA159) OX=210007 GN=purN PE=3 SV=1	0.969667	0.1362	no change	no
Q8DWL1	Phosphoribosylformylglycinamidine cyclo-ligase OS=Streptococcus mutans serotype c (strain ATCC 700610 / UA159) OX=210007 GN=purM PE=3 SV=1	1.05174	0.00662	no change	yes
Q8DWL3	Amidophosphoribosyltransferase OS=Streptococcus mutans serotype c (strain ATCC 700610 / UA159) OX=210007 GN=purF PE=3 SV=1	1.07723	0.003608	no change	yes
Q8DWL4	Uncharacterized protein OS=Streptococcus mutans serotype c (strain ATCC 700610 / UA159) OX=210007 GN=SMU_31 PE=1 SV=1	1.00284	0.9466	no change	no
Q8DWL5	Putative phosphoribosylformylglycinamidine synthase, (FGAM synthase) OS=Streptococcus mutans serotype c (strain ATCC 700610 / UA159) OX=210007 GN=purL PE=4 SV=1	1.03591	0.002773	no change	yes
Q8DWL6	Phosphoribosylaminoimidazole-succinocarboxamide synthase OS=Streptococcus mutans serotype c (strain ATCC 700610 / UA159) OX=210007 GN=purC PE=3 SV=1	1.02331	0.09052	no change	no
Q8DWL8	Acyl carrier protein OS=Streptococcus mutans serotype c (strain ATCC 700610 / UA159) OX=210007 GN=acpP PE=3 SV=1	1.08631	0.005557	no change	yes
Q8DWL9	Phosphate acyltransferase OS=Streptococcus mutans serotype c (strain ATCC 700610 / UA159) OX=210007 GN=plsX PE=3 SV=1	1.04799	0.03552	no change	yes
Q8DWM0	DNA repair protein RecO OS=Streptococcus mutans serotype c (strain ATCC 700610 / UA159) OX=210007 GN=recO PE=3 SV=1	1.16553	0.005182	no change	yes
Q8DWM1	Aminotransferase OS=Streptococcus mutans serotype c (strain ATCC 700610 / UA159) OX=210007 GN=SMU_24 PE=1 SV=1	1.09543	0.000696	no change	yes
Q8DWM2	Ribose-phosphate pyrophosphokinase 1 OS=Streptococcus mutans serotype c (strain ATCC 700610 / UA159) OX=210007 GN=prs1 PE=3 SV=1	1.06133	0.005633	no change	yes
Q8DWM3	Putative secreted antigen GbpB/SagA putative peptidoglycan hydrolase OS=Streptococcus mutans serotype c (strain ATCC 700610 / UA159) OX=210007 GN=gbpB PE=4 SV=1	1.12517	0.1313	no change	no
Q8DWM4	Cell shape-determining protein MreC OS=Streptococcus mutans serotype c (strain ATCC 700610 / UA159) OX=210007 GN=mreC PE=3 SV=1	0.934634	0.1864	no change	no
Q8DWM6	Putative amino acid permease OS=Streptococcus mutans serotype c (strain ATCC 700610 / UA159) OX=210007 GN=SMU_16 PE=4 SV=1	1.03039	0.09384	no change	no
Q8DWM7	ATP-dependent zinc metalloprotease FtsH OS=Streptococcus mutans serotype c (strain ATCC 700610 / UA159) OX=210007 GN=ftsH PE=3 SV=1	0.944724	0.01132	no change	yes
Q8DWM8	Hypoxanthine-guanine phosphoribosyltransferase OS=Streptococcus mutans serotype c (strain ATCC 700610 / UA159) OX=210007 GN=hpt PE=3 SV=1	0.886404	0.001912	no change	yes
Q8DWM9	tRNA(Ile)-lysidine synthase OS=Streptococcus mutans serotype c (strain ATCC 700610 / UA159) OX=210007 GN=tilS PE=3 SV=1	1.07306	0.1311	no change	no
Q8DWN0	Uncharacterized protein OS=Streptococcus mutans serotype c (strain ATCC 700610 / UA159) OX=210007 GN=SMU_12 PE=4 SV=1	0.95	0.1092	no change	no
Q8DWN1	Uncharacterized protein OS=Streptococcus mutans serotype c (strain ATCC 700610 / UA159) OX=210007 GN=SMU_11 PE=4 SV=1	0.850464	0.009679	no change	yes
Q8DWN2	Uncharacterized protein OS=Streptococcus mutans serotype c (strain ATCC 700610 / UA159) OX=210007 GN=SMU_10 PE=4 SV=1	1.08939	0.002957	no change	yes
Q8DWN3	S4 RNA-binding domain-containing protein OS=Streptococcus mutans serotype c (strain ATCC 700610 / UA159) OX=210007 GN=SMU_09 PE=4 SV=1	0.988249	0.427	no change	no
Q8DWN4	Transcription-repair-coupling factor OS=Streptococcus mutans serotype c (strain ATCC 700610 / UA159) OX=210007 GN=trcF PE=3 SV=1	0.9067	0.000549	no change	yes
Q8DWN5	Peptidyl-tRNA hydrolase OS=Streptococcus mutans serotype c (strain ATCC 700610 / UA159) OX=210007 GN=pth PE=3 SV=1	0.92473	0.01834	no change	yes
Q8DWN6	Ribosome-binding ATPase YchF OS=Streptococcus mutans serotype c (strain ATCC 700610 / UA159) OX=210007 GN=ychF PE=3 SV=1	0.981953	0.2568	no change	no
Q8DWN7	Uncharacterized protein OS=Streptococcus mutans serotype c (strain ATCC 700610 / UA159) OX=210007 GN=SMU_05 PE=4 SV=1	0.937454	0.187	no change	no
Q8DWN8	Beta sliding clamp OS=Streptococcus mutans serotype c (strain ATCC 700610 / UA159) OX=210007 GN=dnaN PE=3 SV=1	0.919389	0.001775	no change	yes
Q8DWN9	Chromosomal replication initiator protein DnaA OS=Streptococcus mutans serotype c (strain ATCC 700610 / UA159) OX=210007 GN=dnaA PE=3 SV=1	1.06832	0.009902	no change	yes
Q93D83	Glycerol-3-phosphate dehydrogenase [NAD(P)+] OS=Streptococcus mutans serotype c (strain ATCC 700610 / UA159) OX=210007 GN=gpsA PE=3 SV=1	1.06269	0.005329	no change	yes
Q93D93	Protease HtpX homolog OS=Streptococcus mutans serotype c (strain ATCC 700610 / UA159) OX=210007 GN=htpX PE=3 SV=1	0.931146	0.04455	no change	yes
Q93D95	Ribosomal RNA small subunit methyltransferase G OS=Streptococcus mutans serotype c (strain ATCC 700610 / UA159) OX=210007 GN=rsmG PE=3 SV=1	0.935505	0.1981	no change	no
Q93D97	Putative ABC transporter ATP-binding protein SMU_1934c OS=Streptococcus mutans serotype c (strain ATCC 700610 / UA159) OX=210007 GN=sdcBA PE=3 SV=1	1.01403	0.5014	no change	no
Q93D98	UPF0397 protein SMU_1935c OS=Streptococcus mutans serotype c (strain ATCC 700610 / UA159) OX=210007 GN=SMU_1935c PE=3 SV=1	1.01478	0.2981	no change	no
Q93DA2	Methionine import ATP-binding protein MetN OS=Streptococcus mutans serotype c (strain ATCC 700610 / UA159) OX=210007 GN=metN PE=3 SV=1	0.985671	0.105	no change	no
Q8DUH5	Pyridoxal kinase OS=Streptococcus mutans serotype c (strain ATCC 700610 / UA159) OX=210007 GN=SMU_954 PE=4 SV=1	0.465771	1e-06	down	yes
Q8DT37	Uncharacterized protein OS=Streptococcus mutans serotype c (strain ATCC 700610 / UA159) OX=210007 GN=SMU_1557c PE=3 SV=1	0.419822	9e-06	down	yes
Q9KJ75	PTS system mannitol-specific EIICB component OS=Streptococcus mutans serotype c (strain ATCC 700610 / UA159) OX=210007 GN=mtlA PE=3 SV=2	1.12818	0.003609	no change	yes
Q9X670	Glucose-6-phosphate isomerase OS=Streptococcus mutans serotype c (strain ATCC 700610 / UA159) OX=210007 GN=pgi PE=3 SV=1	1.004	0.7233	no change	no
Q9XB21	DNA-binding protein HU OS=Streptococcus mutans serotype c (strain ATCC 700610 / UA159) OX=210007 GN=hup PE=1 SV=1	0.979781	0.1245	no change	no
Q9ZA56	HPr kinase/phosphorylase OS=Streptococcus mutans serotype c (strain ATCC 700610 / UA159) OX=210007 GN=hprK PE=3 SV=1	0.911996	0.00198	no change	yes
