# Supplementary material for: smu_1558c-mediated regulation of growth and biofilm formation in Streptococcus mutans
Source: Front Microbiol. 2025 Jan 17;15:1507928. doi: 10.3389/fmicb.2024.1507928 (PMC11782273; doi:10.3389/fmicb.2024.1507928)
Supplement: SUPPLEMENTARY FIGURE S1 — Growth curves of the GNAT family acetyltransferases gene deficient strains. The growth of UA159 and its derivative mutants (UA159 Δ386::IFDC2, UA159 Δ639::IFDC2, UA159 Δ844::IFDC2, UA159 Δ850::IFDC2, UA159 Δ1072c::IFDC2, UA159 Δ1154c::IFDC2, UA159 Δ1253c::IFDC2, UA159 Δ1392c::IFDC2, UA159 Δ1483c::IFDC2, UA159 Δ1558c::IFDC2, UA159 Δ1654c::IFDC2, UA159 Δ1730c::IFDC2, UA159 Δ2055::IFDC2, and UA159 Δ2072c::IFDC2) was monitored in anaerobic condition for 12 h by measuring OD600 nm at regular intervals. [file Supplementary_file_1.zip › Table S3.xlsx]

## Sheet: Sheet1
Table S3. Differently expressed proteins greater than 1.2-fold in UA159 Δ1558c
Protein Accession	Description	Fold change (abs)	P value	regulate
Q8DUH3	Putative Clp-like ATP-dependent protease, ATP-binding subunit OS=Streptococcus mutans serotype c (strain ATCC 700610 / UA159) OX=210007 GN=clp PE=4 SV=1	2.70857	7e-06	up
Q8DSA4	Uncharacterized protein OS=Streptococcus mutans serotype c (strain ATCC 700610 / UA159) OX=210007 GN=SMU_1904c PE=4 SV=1	1.90665	0.000479	up
P11701	Levansucrase OS=Streptococcus mutans serotype c (strain ATCC 700610 / UA159) OX=210007 GN=ftf PE=3 SV=2	1.78857	7.1e-05	up
Q8DW19	Putrescine carbamoyltransferase OS=Streptococcus mutans serotype c (strain ATCC 700610 / UA159) OX=210007 GN=ptcA PE=1 SV=1	1.75825	2.9e-05	up
Q8DVN8	Putative (R)-2-hydroxyglutaryl-CoA dehydratase activator-related protein OS=Streptococcus mutans serotype c (strain ATCC 700610 / UA159) OX=210007 GN=SMU_438c PE=3 SV=1	1.71166	0.000306	up
Q8DW20	AguR protein OS=Streptococcus mutans serotype c (strain ATCC 700610 / UA159) OX=210007 GN=aguR PE=4 SV=1	1.68456	0.00079	up
Q8DT67	Putative acetyltransferase OS=Streptococcus mutans serotype c (strain ATCC 700610 / UA159) OX=210007 GN=SMU_1511c PE=1 SV=1	1.61909	1e-05	up
Q8DS99	Uncharacterized protein OS=Streptococcus mutans serotype c (strain ATCC 700610 / UA159) OX=210007 GN=SMU_1909c PE=4 SV=1	1.61526	0.0383	up
Q8DT39	Uncharacterized protein OS=Streptococcus mutans serotype c (strain ATCC 700610 / UA159) OX=210007 GN=SMU_1555c PE=4 SV=1	1.45345	0.002005	up
Q8DS77	Uncharacterized protein OS=Streptococcus mutans serotype c (strain ATCC 700610 / UA159) OX=210007 GN=SMU_1956c PE=4 SV=1	1.42641	0.000878	up
Q8DWB9	Aldehyde-alcohol dehydrogenase OS=Streptococcus mutans serotype c (strain ATCC 700610 / UA159) OX=210007 GN=adhE PE=3 SV=1	1.40993	2.4e-05	up
Q8DS98	Uncharacterized protein OS=Streptococcus mutans serotype c (strain ATCC 700610 / UA159) OX=210007 GN=SMU_1910c PE=4 SV=1	1.3895	0.001254	up
Q8DS73	Putative PTS system, sugar-specific enzyme IIA component OS=Streptococcus mutans serotype c (strain ATCC 700610 / UA159) OX=210007 GN=SMU_1961c PE=4 SV=1	1.38745	0.000135	up
Q8DT38	Methionine aminopeptidase OS=Streptococcus mutans serotype c (strain ATCC 700610 / UA159) OX=210007 GN=ampM PE=3 SV=1	1.38111	6.6e-05	up
Q8DS76	Putative PTS system, mannose-specific IID component OS=Streptococcus mutans serotype c (strain ATCC 700610 / UA159) OX=210007 GN=SMU_1957 PE=4 SV=1	1.37648	0.00036	up
Q8DS75	Putative PTS system, mannose-specific IIC component OS=Streptococcus mutans serotype c (strain ATCC 700610 / UA159) OX=210007 GN=SMU_1958c PE=4 SV=1	1.36513	0.001028	up
Q8DVU8	Putative hydrolase SMU_367 OS=Streptococcus mutans serotype c (strain ATCC 700610 / UA159) OX=210007 GN=SMU_367 PE=3 SV=1	1.35671	0.000325	up
Q8DT03	Putative PTS system, cellobiose-specific IIA component OS=Streptococcus mutans serotype c (strain ATCC 700610 / UA159) OX=210007 GN=ptcA PE=1 SV=1	1.3518	0.01297	up
Q8DW91	PTS EIIC type-3 domain-containing protein OS=Streptococcus mutans serotype c (strain ATCC 700610 / UA159) OX=210007 GN=SMU_177 PE=4 SV=1	1.3413	0.001777	up
Q8DWK1	Uncharacterized protein OS=Streptococcus mutans serotype c (strain ATCC 700610 / UA159) OX=210007 GN=SMU_44 PE=4 SV=1	1.33902	0.000862	up
I6L8X6	Putative PTS system, membrane component possible ribulose-monophosphate PTS pathway enzyme IIC OS=Streptococcus mutans serotype c (strain ATCC 700610 / UA159) OX=210007 GN=sgaT PE=4 SV=1	1.33617	0.002441	up
I6L8Z6	Putative transcriptional regulator OS=Streptococcus mutans serotype c (strain ATCC 700610 / UA159) OX=210007 GN=psaR PE=4 SV=1	1.32817	0.000531	up
Q8DTD0	Dihydrolipoamide acetyltransferase component of pyruvate dehydrogenase complex OS=Streptococcus mutans serotype c (strain ATCC 700610 / UA159) OX=210007 GN=pdhC PE=3 SV=1	1.32598	0.000836	up
Q8DUC5	Glutaconyl-CoA decarboxylase subunit beta OS=Streptococcus mutans serotype c (strain ATCC 700610 / UA159) OX=210007 GN=oadB PE=3 SV=1	1.32267	0.0162	up
Q99040	Glucan 1,6-alpha-glucosidase OS=Streptococcus mutans serotype c (strain ATCC 700610 / UA159) OX=210007 GN=dexB PE=1 SV=2	1.31691	0.000285	up
Q8DS87	Putative ABC transporter, permease protein OS=Streptococcus mutans serotype c (strain ATCC 700610 / UA159) OX=210007 GN=psaB PE=4 SV=1	1.3162	0.000182	up
Q8DV12	Uncharacterized protein OS=Streptococcus mutans serotype c (strain ATCC 700610 / UA159) OX=210007 GN=SMU_709 PE=4 SV=1	1.31499	0.02691	up
Q8DWJ7	Phosphoribosylamine--glycine ligase OS=Streptococcus mutans serotype c (strain ATCC 700610 / UA159) OX=210007 GN=purD PE=3 SV=1	1.30938	0.00014	up
Q8DRT6	FeS_assembly_P domain-containing protein OS=Streptococcus mutans serotype c (strain ATCC 700610 / UA159) OX=210007 GN=SMU_2129c PE=4 SV=1	1.30495	0.001451	up
Q8DUU8	Uncharacterized protein OS=Streptococcus mutans serotype c (strain ATCC 700610 / UA159) OX=210007 GN=SMU_795 PE=3 SV=1	1.30339	0.000204	up
Q8DS43	Putative ABC transporter, zinc permease protein OS=Streptococcus mutans serotype c (strain ATCC 700610 / UA159) OX=210007 GN=adcB PE=3 SV=1	1.28655	0.001024	up
Q8DVN7	Putative transcriptional regulator OS=Streptococcus mutans serotype c (strain ATCC 700610 / UA159) OX=210007 GN=SMU_439 PE=4 SV=1	1.28585	0.000279	up
Q8DTA4	Putative membrane protein possible permease OS=Streptococcus mutans serotype c (strain ATCC 700610 / UA159) OX=210007 GN=SMU_1454c PE=3 SV=1	1.28226	0.0223	up
Q8DVU4	Uncharacterized protein OS=Streptococcus mutans serotype c (strain ATCC 700610 / UA159) OX=210007 GN=SMU_371 PE=4 SV=1	1.28179	0.000876	up
Q8DS02	Ribosomal protein L11 methyltransferase OS=Streptococcus mutans serotype c (strain ATCC 700610 / UA159) OX=210007 GN=prmA PE=3 SV=1	1.276	0.001308	up
Q8DVX8	Putative transcriptional regulator OS=Streptococcus mutans serotype c (strain ATCC 700610 / UA159) OX=210007 GN=SMU_331 PE=4 SV=1	1.27181	0.0005	up
Q8CZF1	Putative pyruvate dehydrogenase E1 component beta subunit OS=Streptococcus mutans serotype c (strain ATCC 700610 / UA159) OX=210007 GN=pdhB PE=4 SV=1	1.27019	0.003312	up
Q8DUK2	Uncharacterized protein OS=Streptococcus mutans serotype c (strain ATCC 700610 / UA159) OX=210007 GN=SMU_925 PE=4 SV=1	1.27012	0.03181	up
Q8CWX2	Phenylalanine--tRNA ligase beta subunit OS=Streptococcus mutans serotype c (strain ATCC 700610 / UA159) OX=210007 GN=pheT PE=3 SV=1	1.26953	7.4e-05	up
Q8DSS8	VOC domain-containing protein OS=Streptococcus mutans serotype c (strain ATCC 700610 / UA159) OX=210007 GN=SMU_1681c PE=4 SV=1	1.26715	0.000907	up
Q8DU40	Uncharacterized protein OS=Streptococcus mutans serotype c (strain ATCC 700610 / UA159) OX=210007 GN=SMU_1116c PE=4 SV=1	1.26262	0.005185	up
Q8DS74	Putative PTS system, mannose-specific IIB component OS=Streptococcus mutans serotype c (strain ATCC 700610 / UA159) OX=210007 GN=SMU_1960c PE=4 SV=1	1.26228	9.3e-05	up
Q8DTZ0	Putative cytochrome C biogenesis protein OS=Streptococcus mutans serotype c (strain ATCC 700610 / UA159) OX=210007 GN=ccdA PE=4 SV=1	1.26045	0.01067	up
Q8DWJ6	ATP-grasp domain-containing protein OS=Streptococcus mutans serotype c (strain ATCC 700610 / UA159) OX=210007 GN=SMU_49 PE=4 SV=1	1.25616	0.001125	up
Q8DTD9	MFS domain-containing protein OS=Streptococcus mutans serotype c (strain ATCC 700610 / UA159) OX=210007 GN=SMU_1411 PE=4 SV=1	1.25476	0.00245	up
Q8DTB7	Putative UDP-N-acetylglucosamine 2-epimerase OS=Streptococcus mutans serotype c (strain ATCC 700610 / UA159) OX=210007 GN=epsC PE=3 SV=1	1.25442	0.000158	up
Q8DV11	DUF4430 domain-containing protein OS=Streptococcus mutans serotype c (strain ATCC 700610 / UA159) OX=210007 GN=SMU_711 PE=4 SV=1	1.25422	1.7e-05	up
Q8DTS4	N-acetyltransferase domain-containing protein OS=Streptococcus mutans serotype c (strain ATCC 700610 / UA159) OX=210007 GN=SMU_1253c PE=4 SV=1	1.25415	0.005813	up
Q8DTC9	Putative pyruvate dehydrogenase, TPP-dependent E1 component alpha-subunit OS=Streptococcus mutans serotype c (strain ATCC 700610 / UA159) OX=210007 GN=pdhA PE=4 SV=1	1.24937	0.002191	up
Q8DW88	Urocanate reductase OS=Streptococcus mutans serotype c (strain ATCC 700610 / UA159) OX=210007 GN=urdA PE=1 SV=1	1.24902	0.001027	up
Q8DVG2	ABM domain-containing protein OS=Streptococcus mutans serotype c (strain ATCC 700610 / UA159) OX=210007 GN=SMU_528c PE=4 SV=1	1.24899	0.001177	up
I6L8X9	Putative PTS system, sorbitol-specific enzyme IIA OS=Streptococcus mutans serotype c (strain ATCC 700610 / UA159) OX=210007 GN=SMU_313 PE=4 SV=1	1.24818	0.02224	up
Q8DT34	Trk system potassium uptake protein TrkA OS=Streptococcus mutans serotype c (strain ATCC 700610 / UA159) OX=210007 GN=trkB PE=4 SV=1	1.24707	0.002163	up
Q8DW23	Putative transmembrane protein, permease OppC OS=Streptococcus mutans serotype c (strain ATCC 700610 / UA159) OX=210007 GN=oppC PE=3 SV=1	1.24685	0.000973	up
Q8DUA1	Uncharacterized protein OS=Streptococcus mutans serotype c (strain ATCC 700610 / UA159) OX=210007 GN=SMU_1042 PE=4 SV=1	1.24332	3.5e-05	up
Q8DVN1	PepSY domain-containing protein OS=Streptococcus mutans serotype c (strain ATCC 700610 / UA159) OX=210007 GN=SMU_448 PE=4 SV=1	1.24008	0.0069	up
Q8DT53	Glucose-1-phosphate adenylyltransferase OS=Streptococcus mutans serotype c (strain ATCC 700610 / UA159) OX=210007 GN=glgC PE=3 SV=2	1.23957	0.00159	up
Q8CVC5	Putative 5'-nucleotidase OS=Streptococcus mutans serotype c (strain ATCC 700610 / UA159) OX=210007 GN=SMU_1213c PE=3 SV=1	1.23801	0.000348	up
Q8DUC3	Citrate lyase acyl carrier protein OS=Streptococcus mutans serotype c (strain ATCC 700610 / UA159) OX=210007 GN=citD PE=3 SV=1	1.23727	0.000662	up
Q8DU13	Putative response regulator OS=Streptococcus mutans serotype c (strain ATCC 700610 / UA159) OX=210007 GN=SMU_1146c PE=4 SV=1	1.23586	0.002408	up
Q00749	Multiple sugar-binding protein OS=Streptococcus mutans serotype c (strain ATCC 700610 / UA159) OX=210007 GN=msmE PE=2 SV=2	1.23559	8.7e-05	up
Q8DTC8	Dihydrolipoyl dehydrogenase OS=Streptococcus mutans serotype c (strain ATCC 700610 / UA159) OX=210007 GN=pdhD PE=3 SV=1	1.23524	0.004805	up
Q8DRZ6	Putative cadmium-transporting ATPase P-type ATPase OS=Streptococcus mutans serotype c (strain ATCC 700610 / UA159) OX=210007 GN=SMU_2057c PE=3 SV=1	1.23501	0.001201	up
P10249	Sucrose phosphorylase OS=Streptococcus mutans serotype c (strain ATCC 700610 / UA159) OX=210007 GN=gtfA PE=1 SV=4	1.23457	0.000199	up
Q8DTB4	Putative tributyrin esterase OS=Streptococcus mutans serotype c (strain ATCC 700610 / UA159) OX=210007 GN=SMU_1443c PE=4 SV=1	1.23353	0.00031	up
Q8DVI8	Ribosome hibernation promoting factor OS=Streptococcus mutans serotype c (strain ATCC 700610 / UA159) OX=210007 GN=hpf PE=3 SV=1	1.23154	0.000881	up
Q8DT79	Uncharacterized protein OS=Streptococcus mutans serotype c (strain ATCC 700610 / UA159) OX=210007 GN=SMU_1487 PE=4 SV=1	1.23102	0.000842	up
Q8DUE3	Uncharacterized protein OS=Streptococcus mutans serotype c (strain ATCC 700610 / UA159) OX=210007 GN=SMU_992 PE=4 SV=1	1.22809	0.000174	up
Q8DV46	Uncharacterized protein OS=Streptococcus mutans serotype c (strain ATCC 700610 / UA159) OX=210007 GN=SMU_662 PE=3 SV=1	1.22741	0.02075	up
Q8DTW3	Fic OS=Streptococcus mutans serotype c (strain ATCC 700610 / UA159) OX=210007 GN=fic PE=4 SV=1	1.22732	0.000406	up
Q8DUR0	PGA_cap domain-containing protein OS=Streptococcus mutans serotype c (strain ATCC 700610 / UA159) OX=210007 GN=SMU_843 PE=3 SV=1	1.22705	0.001499	up
Q8DVQ9	Uncharacterized protein OS=Streptococcus mutans serotype c (strain ATCC 700610 / UA159) OX=210007 GN=SMU_411c PE=4 SV=1	1.22562	0.001352	up
Q8DVB7	Sensory transduction protein LytR OS=Streptococcus mutans serotype c (strain ATCC 700610 / UA159) OX=210007 GN=lytR PE=3 SV=1	1.22431	0.000331	up
Q8DW14	Adenylosuccinate synthetase OS=Streptococcus mutans serotype c (strain ATCC 700610 / UA159) OX=210007 GN=purA PE=3 SV=1	1.22429	0.000697	up
Q8DT33	Trk system potassium uptake protein TrkA OS=Streptococcus mutans serotype c (strain ATCC 700610 / UA159) OX=210007 GN=trk PE=4 SV=1	1.22267	0.001051	up
Q8DTP1	TVP38/TMEM64 family membrane protein OS=Streptococcus mutans serotype c (strain ATCC 700610 / UA159) OX=210007 GN=SMU_1292c PE=3 SV=1	1.22123	0.000207	up
Q8DVT3	HTH marR-type domain-containing protein OS=Streptococcus mutans serotype c (strain ATCC 700610 / UA159) OX=210007 GN=SMU_384 PE=4 SV=1	1.22093	0.000679	up
I6L928	Tagatose-6-phosphate kinase OS=Streptococcus mutans serotype c (strain ATCC 700610 / UA159) OX=210007 GN=pfkB PE=3 SV=1	1.22051	0.000168	up
Q8DTG1	Uridine kinase OS=Streptococcus mutans serotype c (strain ATCC 700610 / UA159) OX=210007 GN=udk PE=3 SV=1	1.2197	0.009881	up
Q8DTR4	Phosphoribosyl-AMP cyclohydrolase OS=Streptococcus mutans serotype c (strain ATCC 700610 / UA159) OX=210007 GN=hisI PE=3 SV=1	1.21899	0.01277	up
Q8DRS3	SLT domain-containing protein OS=Streptococcus mutans serotype c (strain ATCC 700610 / UA159) OX=210007 GN=SMU_2146c PE=4 SV=1	1.21699	0.00648	up
Q8DVZ0	Lactamase_B domain-containing protein OS=Streptococcus mutans serotype c (strain ATCC 700610 / UA159) OX=210007 GN=SMU_303 PE=4 SV=1	1.21484	0.00136	up
I6L925	Putative PTS system, enzyme IIA component OS=Streptococcus mutans serotype c (strain ATCC 700610 / UA159) OX=210007 GN=ptxA PE=4 SV=1	1.21373	0.000977	up
Q8DWG6	Putative nitrite transporter OS=Streptococcus mutans serotype c (strain ATCC 700610 / UA159) OX=210007 GN=SMU_89c PE=4 SV=1	1.21366	0.001205	up
Q8DT02	Putative PTS system EIIA component OS=Streptococcus mutans serotype c (strain ATCC 700610 / UA159) OX=210007 GN=celR PE=4 SV=1	1.21332	0.03544	up
Q8DVK2	Putative phosphoprotein phosphatase (PppL protein) OS=Streptococcus mutans serotype c (strain ATCC 700610 / UA159) OX=210007 GN=SMU_483 PE=4 SV=1	1.21043	4.4e-05	up
Q8DW90	Uncharacterized protein OS=Streptococcus mutans serotype c (strain ATCC 700610 / UA159) OX=210007 GN=SMU_178 PE=4 SV=1	1.20886	0.000513	up
Q8DUC0	Citrate lyase holo-[acyl-carrier protein] synthase OS=Streptococcus mutans serotype c (strain ATCC 700610 / UA159) OX=210007 GN=citG2 PE=4 SV=1	1.20871	0.02241	up
Q8DWC1	Putative transcriptional regulator OS=Streptococcus mutans serotype c (strain ATCC 700610 / UA159) OX=210007 GN=SMU_144c PE=4 SV=1	1.20611	0.01813	up
Q8DUU4	4HBT domain-containing protein OS=Streptococcus mutans serotype c (strain ATCC 700610 / UA159) OX=210007 GN=SMU_799c PE=3 SV=1	1.20571	0.001253	up
Q8DTE9	Putative transcriptional regulator OS=Streptococcus mutans serotype c (strain ATCC 700610 / UA159) OX=210007 GN=SMU_1398 PE=4 SV=1	1.20548	0.000527	up
Q8DUG3	Putative folyl-polyglutamate synthetase OS=Streptococcus mutans serotype c (strain ATCC 700610 / UA159) OX=210007 GN=folC PE=3 SV=1	1.2037	0.002418	up
Q9KIJ3	Metal ABC transporter substrate-binding lipoprotein OS=Streptococcus mutans serotype c (strain ATCC 700610 / UA159) OX=210007 GN=sloC PE=3 SV=2	1.20354	0.000227	up
Q8DTH5	Methyltranfer_dom domain-containing protein OS=Streptococcus mutans serotype c (strain ATCC 700610 / UA159) OX=210007 GN=SMU_1367c PE=4 SV=1	1.20238	0.000519	up
Q8DRY8	Putative stress response protein possible glycosyltransferase involved in cell wall biogenesis OS=Streptococcus mutans serotype c (strain ATCC 700610 / UA159) OX=210007 GN=csbB PE=4 SV=1	1.20196	0.000324	up
Q8DVX1	Uncharacterized protein OS=Streptococcus mutans serotype c (strain ATCC 700610 / UA159) OX=210007 GN=SMU_339 PE=4 SV=1	1.20138	0.01101	up
Q8DU67	Serine hydroxymethyltransferase OS=Streptococcus mutans serotype c (strain ATCC 700610 / UA159) OX=210007 GN=glyA PE=3 SV=1	1.20519	0.004364	down
Q8DWJ3	Uncharacterized protein OS=Streptococcus mutans serotype c (strain ATCC 700610 / UA159) OX=210007 GN=SMU_52 PE=4 SV=1	1.20846	0.005	down
Q8DV21	50S ribosomal protein L35 OS=Streptococcus mutans serotype c (strain ATCC 700610 / UA159) OX=210007 GN=rpmI PE=3 SV=1	1.20993	0.0343	down
Q8DW38	Putative ABC transporter, ATP-binding protein OS=Streptococcus mutans serotype c (strain ATCC 700610 / UA159) OX=210007 GN=SMU_238c PE=4 SV=1	1.21162	0.002518	down
Q8DV70	Glucosamine-6-phosphate deaminase OS=Streptococcus mutans serotype c (strain ATCC 700610 / UA159) OX=210007 GN=nagB PE=1 SV=1	1.21223	0.000601	down
Q8DTX1	Uncharacterized protein OS=Streptococcus mutans serotype c (strain ATCC 700610 / UA159) OX=210007 GN=SMU_1196c PE=1 SV=1	1.21258	0.004671	down
Q8DT31	Alpha-1,4 glucan phosphorylase OS=Streptococcus mutans serotype c (strain ATCC 700610 / UA159) OX=210007 GN=glgP PE=1 SV=1	1.21308	1e-05	down
Q8DRX3	Glutaredoxin domain-containing protein OS=Streptococcus mutans serotype c (strain ATCC 700610 / UA159) OX=210007 GN=SMU_2084c PE=4 SV=1	1.2149	0.009015	down
Q8CWW9	Ribonuclease R OS=Streptococcus mutans serotype c (strain ATCC 700610 / UA159) OX=210007 GN=vacB PE=3 SV=1	1.21665	0.000301	down
Q8DU26	Aminopeptidase OS=Streptococcus mutans serotype c (strain ATCC 700610 / UA159) OX=210007 GN=pepN PE=3 SV=1	1.21948	3.9e-05	down
Q8DWE7	Constitutive fructose permease OS=Streptococcus mutans serotype c (strain ATCC 700610 / UA159) OX=210007 GN=fruC PE=4 SV=1	1.22189	0.03196	down
Q8DW39	Putative integral membrane protein OS=Streptococcus mutans serotype c (strain ATCC 700610 / UA159) OX=210007 GN=SMU_237c PE=4 SV=1	1.22218	0.000292	down
P26283	L-lactate dehydrogenase OS=Streptococcus mutans serotype c (strain ATCC 700610 / UA159) OX=210007 GN=ldh PE=3 SV=2	1.22236	0.000532	down
Q8DUE8	Peptidase C51 domain-containing protein OS=Streptococcus mutans serotype c (strain ATCC 700610 / UA159) OX=210007 GN=SMU_984 PE=4 SV=1	1.22377	0.000958	down
Q8DT62	Putative ABC transporter, glutamine binding protein OS=Streptococcus mutans serotype c (strain ATCC 700610 / UA159) OX=210007 GN=SMU_1520 PE=4 SV=1	1.22399	0	down
Q8DTN5	50S ribosomal protein L31 type B OS=Streptococcus mutans serotype c (strain ATCC 700610 / UA159) OX=210007 GN=rpmE2 PE=2 SV=1	1.23003	0.03436	down
Q8DRT0	Uncharacterized protein OS=Streptococcus mutans serotype c (strain ATCC 700610 / UA159) OX=210007 GN=SMU_2137c PE=4 SV=1	1.23448	0.000371	down
P13470	Glucosyltransferase-SI OS=Streptococcus mutans serotype c (strain ATCC 700610 / UA159) OX=210007 GN=gtfC PE=1 SV=2	1.23675	0.004433	down
Q8DSS3	Uncharacterized protein OS=Streptococcus mutans serotype c (strain ATCC 700610 / UA159) OX=210007 GN=SMU_1697c PE=1 SV=1	1.23696	0.04046	down
Q8DWH0	Putative phosphomethylpyrimidine kinase OS=Streptococcus mutans serotype c (strain ATCC 700610 / UA159) OX=210007 GN=thiD PE=3 SV=1	1.23847	0.005243	down
Q8DWH1	tRNA pseudouridine synthase A OS=Streptococcus mutans serotype c (strain ATCC 700610 / UA159) OX=210007 GN=truA PE=3 SV=1	1.24223	0.001578	down
Q8DV36	Putative gamma-carboxymuconolactone decarboxylase subunit OS=Streptococcus mutans serotype c (strain ATCC 700610 / UA159) OX=210007 GN=SMU_680 PE=4 SV=1	1.24277	1.1e-05	down
Q8DSI2	Uncharacterized protein OS=Streptococcus mutans serotype c (strain ATCC 700610 / UA159) OX=210007 GN=SMU_1803c PE=4 SV=1	1.24953	0.000413	down
Q8DWD5	Dihydrolipoamide acetyltransferase component of pyruvate dehydrogenase complex OS=Streptococcus mutans serotype c (strain ATCC 700610 / UA159) OX=210007 GN=adhC PE=3 SV=1	1.2499	0.001294	down
Q8DVS8	Uncharacterized protein OS=Streptococcus mutans serotype c (strain ATCC 700610 / UA159) OX=210007 GN=SMU_389 PE=4 SV=1	1.25223	0.005623	down
Q8DUL2	Glutamate dehydrogenase OS=Streptococcus mutans serotype c (strain ATCC 700610 / UA159) OX=210007 GN=SMU_913 PE=3 SV=1	1.25324	7.4e-05	down
Q8DU85	Putative ABC transporter, proline/glycine betaine permease protein OS=Streptococcus mutans serotype c (strain ATCC 700610 / UA159) OX=210007 GN=opuAb PE=3 SV=1	1.25665	0.00034	down
Q8DTP7	Putative permease multidrug efflux protein OS=Streptococcus mutans serotype c (strain ATCC 700610 / UA159) OX=210007 GN=SMU_1286c PE=4 SV=1	1.25711	0.02307	down
Q8DUD7	Putative ABC transporter, periplasmic ferrichrome-binding protein OS=Streptococcus mutans serotype c (strain ATCC 700610 / UA159) OX=210007 GN=SMU_998 PE=4 SV=1	1.26015	0.000358	down
Q8DVH8	Uncharacterized protein OS=Streptococcus mutans serotype c (strain ATCC 700610 / UA159) OX=210007 GN=SMU_510c PE=4 SV=1	1.27298	0.000633	down
Q8DUX2	PC4 domain-containing protein OS=Streptococcus mutans serotype c (strain ATCC 700610 / UA159) OX=210007 GN=SMU_769 PE=4 SV=1	1.27313	0.01236	down
Q8DV73	Putative thioesterase OS=Streptococcus mutans serotype c (strain ATCC 700610 / UA159) OX=210007 GN=SMU_633 PE=4 SV=1	1.27564	5.6e-05	down
Q8DVI5	Uncharacterized protein OS=Streptococcus mutans serotype c (strain ATCC 700610 / UA159) OX=210007 GN=SMU_503c PE=4 SV=1	1.27623	0.000317	down
Q8DSL0	Uncharacterized protein OS=Streptococcus mutans serotype c (strain ATCC 700610 / UA159) OX=210007 GN=SMU_1771c PE=4 SV=1	1.28074	0.04883	down
Q8DV00	Putative glycerophosphoryl diester phosphodiesterase OS=Streptococcus mutans serotype c (strain ATCC 700610 / UA159) OX=210007 GN=SMU_724 PE=4 SV=1	1.28252	0.000164	down
Q8DSR5	DUF4097 domain-containing protein OS=Streptococcus mutans serotype c (strain ATCC 700610 / UA159) OX=210007 GN=SMU_1706 PE=4 SV=1	1.2842	0.003829	down
Q8DUJ2	Putative amino acid ABC transporter, ATP-binding protein OS=Streptococcus mutans serotype c (strain ATCC 700610 / UA159) OX=210007 GN=SMU_936 PE=4 SV=1	1.28918	0.000263	down
Q8DWC7	Malolactic enzyme OS=Streptococcus mutans serotype c (strain ATCC 700610 / UA159) OX=210007 GN=mleS PE=3 SV=1	1.29935	3.3e-05	down
Q8DU21	Phosphate transport system permease protein OS=Streptococcus mutans serotype c (strain ATCC 700610 / UA159) OX=210007 GN=pstC1 PE=3 SV=1	1.30248	2e-06	down
Q8DVN3	Uncharacterized protein OS=Streptococcus mutans serotype c (strain ATCC 700610 / UA159) OX=210007 GN=SMU_444 PE=4 SV=1	1.3092	0.02227	down
Q8DV90	DEAD-box ATP-dependent RNA helicase CshA OS=Streptococcus mutans serotype c (strain ATCC 700610 / UA159) OX=210007 GN=cshA PE=3 SV=1	1.32038	2.2e-05	down
Q8DUS7	Uncharacterized protein OS=Streptococcus mutans serotype c (strain ATCC 700610 / UA159) OX=210007 GN=SMU_820 PE=4 SV=1	1.32081	0.000102	down
Q8CVC7	Putative 40K cell wall protein OS=Streptococcus mutans serotype c (strain ATCC 700610 / UA159) OX=210007 GN=SMU_609 PE=4 SV=1	1.32376	0.000771	down
Q8DWD7	Putative acetoin dehydrogenase (TPP-dependent), E1 component alpha subunit OS=Streptococcus mutans serotype c (strain ATCC 700610 / UA159) OX=210007 GN=adhA PE=4 SV=1	1.32572	0.005459	down
Q8DW77	Uncharacterized protein OS=Streptococcus mutans serotype c (strain ATCC 700610 / UA159) OX=210007 GN=SMU_197c PE=4 SV=1	1.32918	0.00339	down
Q8DU22	Phosphate transport system permease protein PstA OS=Streptococcus mutans serotype c (strain ATCC 700610 / UA159) OX=210007 GN=pstC PE=3 SV=1	1.33289	0.000348	down
Q8DS49	Putative ABC transporter, ATP-binding protein ComYA late competence protein OS=Streptococcus mutans serotype c (strain ATCC 700610 / UA159) OX=210007 GN=comYA PE=3 SV=1	1.34124	0.001529	down
Q8DVF4	N-(5'-phosphoribosyl)anthranilate isomerase OS=Streptococcus mutans serotype c (strain ATCC 700610 / UA159) OX=210007 GN=trpF PE=3 SV=1	1.36237	0.001122	down
Q8DWF6	Putative PTS system, IIA component OS=Streptococcus mutans serotype c (strain ATCC 700610 / UA159) OX=210007 GN=SMU_103 PE=4 SV=1	1.36323	0.04672	down
Q8DW74	Uncharacterized protein OS=Streptococcus mutans serotype c (strain ATCC 700610 / UA159) OX=210007 GN=SMU_200c PE=4 SV=1	1.37009	0.01517	down
Q8DTP8	NAD(P)-bd_dom domain-containing protein OS=Streptococcus mutans serotype c (strain ATCC 700610 / UA159) OX=210007 GN=SMU_1284c PE=4 SV=1	1.38723	0.0016	down
Q8DUJ3	Putative amino acid ABC transporter, permease protein OS=Streptococcus mutans serotype c (strain ATCC 700610 / UA159) OX=210007 GN=SMU_935 PE=3 SV=1	1.38975	0.002901	down
P23504	Cell surface antigen I/II OS=Streptococcus mutans serotype c (strain ATCC 700610 / UA159) OX=210007 GN=spaP PE=1 SV=2	1.40525	0.002519	down
P08987	Glucosyltransferase-I OS=Streptococcus mutans serotype c (strain ATCC 700610 / UA159) OX=210007 GN=gtfB PE=3 SV=3	1.4104	0.000733	down
Q8DU24	Phosphate import ATP-binding protein PstB 1 OS=Streptococcus mutans serotype c (strain ATCC 700610 / UA159) OX=210007 GN=pstB1 PE=3 SV=1	1.42298	0.000189	down
Q8DU23	Phosphate import ATP-binding protein PstB 2 OS=Streptococcus mutans serotype c (strain ATCC 700610 / UA159) OX=210007 GN=pstB2 PE=3 SV=1	1.43091	0.000189	down
Q8DU20	Putative ABC transporter, phosphate-binding protein OS=Streptococcus mutans serotype c (strain ATCC 700610 / UA159) OX=210007 GN=pstS PE=3 SV=1	1.44324	4.3e-05	down
Q8DS39	Putative ComX1, transcriptional regulator of competence-specific genes OS=Streptococcus mutans serotype c (strain ATCC 700610 / UA159) OX=210007 GN=comX1 PE=4 SV=1	1.44642	0.004585	down
Q8DUJ5	Putative amino acid ABC transporter, periplasmic amino acid-binding protein OS=Streptococcus mutans serotype c (strain ATCC 700610 / UA159) OX=210007 GN=SMU_933 PE=4 SV=1	1.46228	1.9e-05	down
Q8DU25	Phosphate-specific transport system accessory protein PhoU OS=Streptococcus mutans serotype c (strain ATCC 700610 / UA159) OX=210007 GN=phoU PE=3 SV=1	1.47648	6e-06	down
Q8DUG7	Putative dehydrogenase OS=Streptococcus mutans serotype c (strain ATCC 700610 / UA159) OX=210007 GN=SMU_962 PE=3 SV=1	1.47701	3.8e-05	down
Q8DST8	Uncharacterized protein OS=Streptococcus mutans serotype c (strain ATCC 700610 / UA159) OX=210007 GN=SMU_1671c PE=4 SV=1	1.48878	0.02964	down
Q54443	Dextranase OS=Streptococcus mutans serotype c (strain ATCC 700610 / UA159) OX=210007 GN=dexA PE=1 SV=2	1.52133	0.000635	down
Q8DUJ6	Uroporphyrinogen_deCOase domain-containing protein OS=Streptococcus mutans serotype c (strain ATCC 700610 / UA159) OX=210007 GN=SMU_932 PE=4 SV=1	1.57267	0.000215	down
Q8DUG8	CMD domain-containing protein OS=Streptococcus mutans serotype c (strain ATCC 700610 / UA159) OX=210007 GN=SMU_961 PE=1 SV=1	1.69003	2.7e-05	down
Q8DSZ3	50S ribosomal protein L33 OS=Streptococcus mutans serotype c (strain ATCC 700610 / UA159) OX=210007 GN=rpmG PE=3 SV=1	1.75313	0.01928	down
Q8DUG1	Dihydropteroate synthase OS=Streptococcus mutans serotype c (strain ATCC 700610 / UA159) OX=210007 GN=folP PE=3 SV=1	1.75404	2.4e-05	down
Q8DT36	Putative acetyltransferase OS=Streptococcus mutans serotype c (strain ATCC 700610 / UA159) OX=210007 GN=SMU_1558c PE=4 SV=1	1.88046	1.1e-05	down
Q8DUH5	Pyridoxal kinase OS=Streptococcus mutans serotype c (strain ATCC 700610 / UA159) OX=210007 GN=SMU_954 PE=4 SV=1	2.14698	1e-06	down
Q8DT37	Uncharacterized protein OS=Streptococcus mutans serotype c (strain ATCC 700610 / UA159) OX=210007 GN=SMU_1557c PE=3 SV=1	2.38196	9e-06	down
