# Supplementary material for: smu_1558c-mediated regulation of growth and biofilm formation in Streptococcus mutans
Source: Front Microbiol. 2025 Jan 17;15:1507928. doi: 10.3389/fmicb.2024.1507928 (PMC11782273; doi:10.3389/fmicb.2024.1507928)
Supplement: SUPPLEMENTARY FIGURE S1 — Growth curves of the GNAT family acetyltransferases gene deficient strains. The growth of UA159 and its derivative mutants (UA159 Δ386::IFDC2, UA159 Δ639::IFDC2, UA159 Δ844::IFDC2, UA159 Δ850::IFDC2, UA159 Δ1072c::IFDC2, UA159 Δ1154c::IFDC2, UA159 Δ1253c::IFDC2, UA159 Δ1392c::IFDC2, UA159 Δ1483c::IFDC2, UA159 Δ1558c::IFDC2, UA159 Δ1654c::IFDC2, UA159 Δ1730c::IFDC2, UA159 Δ2055::IFDC2, and UA159 Δ2072c::IFDC2) was monitored in anaerobic condition for 12 h by measuring OD600 nm at regular intervals. [file Supplementary_file_1.zip › Table S4.xlsx]

## Sheet: Sheet1
Table S4. Protein-protein interaction networks of differentially expressed proteins between UA159 and UA159 Δ1558c
Node1	Node2	Combined_score
SMU_103	fruC	0.447
SMU_103	SMU_1957	0.512
SMU_103	SMU_1958c	0.521
SMU_103	SMU_1960c	0.852
SMU_1284c	SMU_1286c	0.845
SMU_1411	SMU_180	0.45
SMU_144c	adhA	0.438
SMU_144c	SMU_44	0.426
SMU_144c	adhE	0.511
SMU_1487	glyA	0.552
SMU_1511c	syfB	0.873
SMU_1520	SMU_935	0.512
SMU_1520	SMU_936	0.573
SMU_1555c	SMU_1558c	0.855
SMU_1555c	SMU_1557c	0.855
SMU_1555c	ampM	0.88
SMU_1557c	ampM	0.861
SMU_1557c	SMU_1558c	0.885
SMU_1558c	ampM	0.873
SMU_1697c	SMU_197c	0.632
SMU_1706	SMU_438c	0.45
SMU_177	ptcA	0.92
SMU_177	celR	0.537
SMU_177	SMU_180	0.518
SMU_177	SMU_178	0.85
SMU_178	SMU_662	0.424
SMU_178	SMU_180	0.518
SMU_180	glyA	0.424
SMU_180	ldh	0.783
SMU_180	adhC	0.505
SMU_180	pdhC	0.505
SMU_180	pdhD	0.479
SMU_180	adhE	0.806
SMU_180	SMU_932	0.571
SMU_1909c	SMU_1910c	0.515
SMU_1956c	SMU_1961c	0.486
SMU_1956c	SMU_1960c	0.577
SMU_1956c	SMU_1958c	0.842
SMU_1956c	SMU_1957	0.842
SMU_1957	SMU_1961c	0.926
SMU_1957	SMU_1960c	0.94
SMU_1957	SMU_1958c	0.978
SMU_1958c	SMU_1961c	0.938
SMU_1958c	SMU_1960c	0.94
SMU_1960c	fruC	0.43
SMU_1960c	SMU_1961c	0.987
SMU_1961c	fruC	0.447
SMU_197c	SMU_303	0.402
SMU_197c	SMU_200c	0.714
SMU_2146c	epsC	0.582
SMU_2146c	SMU_609	0.513
SMU_237c	SMU_238c	0.979
SMU_367	SMU_984	0.738
SMU_371	msmE	0.506
SMU_384	SMU_389	0.578
SMU_438c	syfB	0.45
SMU_438c	truA	0.45
SMU_438c	SMU_724	0.45
SMU_438c	nagB	0.482
SMU_438c	SMU_439	0.644
SMU_439	epsC	0.426
SMU_439	psaR	0.66
SMU_49	purD	0.668
SMU_49	SMU_52	0.407
SMU_503c	SMU_609	0.585
SMU_609	comX1	0.437
SMU_609	SMU_984	0.454
SMU_609	SMU_662	0.471
SMU_609	spaP	0.765
SMU_680	adhE	0.507
SMU_709	SMU_711	0.964
SMU_89c	adhE	0.675
SMU_913	glyA	0.404
SMU_913	ldh	0.406
SMU_913	pdhD	0.846
SMU_913	adhE	0.51
SMU_932	glyA	0.454
SMU_932	ldh	0.438
SMU_932	ccdA	0.439
SMU_932	adhE	0.631
SMU_932	SMU_936	0.759
SMU_932	SMU_935	0.866
SMU_932	SMU_933	0.931
SMU_933	SMU_936	0.978
SMU_933	SMU_935	0.988
SMU_935	SMU_936	0.994
SMU_954	thiD	0.812
SMU_961	SMU_962	0.895
SMU_962	adhE	0.763
adcB	sloC	0.785
adhA	oadB	0.9
adhA	ldh	0.928
adhA	mleS	0.488
adhA	pdhA	0.822
adhA	adhE	0.923
adhA	pdhD	0.938
adhA	pdhC	0.99
adhA	pdhB	0.998
adhA	adhC	0.998
adhC	ldh	0.483
adhC	fruC	0.482
adhC	psaB	0.43
adhC	mleS	0.636
adhC	pdhC	0.915
adhC	adhE	0.948
adhC	pdhB	0.979
adhC	pdhD	0.981
adhC	pdhA	0.987
adhE	opuAb	0.571
adhE	ldh	0.893
adhE	fruC	0.8
adhE	mleS	0.58
adhE	pdhC	0.957
adhE	pdhB	0.448
adhE	celR	0.538
adhE	syfB	0.596
aguR	otcA	0.828
ampM	pepN	0.552
ampM	rpmI	0.405
celR	fruC	0.87
celR	ptcA	0.96
celR	sgaT	0.512
celR	nagB	0.645
celR	ptxA	0.717
cilG	oadB	0.64
cilG	citG2	0.968
citG2	oadB	0.55
cshA	spaP	0.466
dexA	gtfB	0.842
dexA	gtfC	0.772
dexA	sacB	0.649
dexA	spaP	0.58
dexB	msmE	0.621
dexB	gtfA	0.822
folC	glyA	0.958
folC	spaP	0.431
folC	folP	0.997
folP	glyA	0.761
fruC	otcA	0.429
fruC	pdhC	0.482
fruC	nagB	0.622
fruC	pfkB	0.998
glgC	gtfA	0.907
glgC	glgP	0.988
glgP	gtfB	0.4
glgP	gtfC	0.441
glgP	trkB	0.431
glgP	trk	0.409
glgP	gtfA	0.937
glyA	ldh	0.486
glyA	rl31	0.529
glyA	syfB	0.551
glyA	purD	0.825
glyA	pepN	0.848
glyA	purA	0.883
glyA	pdhD	0.912
gtfA	gtfB	0.964
gtfA	gtfC	0.945
gtfA	sacB	0.934
gtfA	msmE	0.918
gtfB	ldh	0.504
gtfB	spaP	0.812
gtfB	gtfC	0.893
gtfB	sacB	0.987
gtfC	ldh	0.501
gtfC	spaP	0.741
gtfC	sacB	0.986
hisI	trpF	0.482
hpf	ldh	0.502
hpf	rl31	0.512
hpf	rpmI	0.999
ldh	oadB	0.9
ldh	spaP	0.404
ldh	pdhC	0.484
ldh	mleS	0.971
nagB	pfkB	0.53
pdhA	pdhC	0.997
pdhA	pdhB	0.999
pdhA	trkB	0.426
pdhA	pdhD	0.98
pdhB	pdhC	0.999
pdhB	pdhD	0.998
pdhC	pdhD	0.999
pepN	pstS	0.646
pepN	pstB	0.649
pepN	pstB1	0.655
pepN	pstC	0.731
pepN	pstC1	0.731
pepN	phoU	0.827
phoU	pstB1	0.975
phoU	pstS	0.99
phoU	pstC1	0.994
phoU	pstC	0.997
phoU	pstB	0.997
psaB	psaR	0.846
pstB	pstB1	0.967
pstB	pstS	0.995
pstB	pstC	0.999
pstB	pstC1	0.999
pstB1	pstS	0.974
pstB1	pstC1	0.993
pstB1	pstC	0.995
pstC	pstS	0.997
pstC	pstC1	0.998
pstC1	pstS	0.998
ptxA	sgaT	0.997
purA	syfB	0.411
purA	sgaT	0.407
purA	purD	0.857
rl31	rl33	0.974
rl31	rpmI	0.999
rl33	syfB	0.438
rl33	vacB	0.414
rl33	rpmI	0.984
rpmI	syfB	0.759
sacB	spaP	0.422
syfB	urk	0.464
syfB	vacB	0.403
thiD	truA	0.888
trk	trkB	0.945
