# Supplementary material for: smu_1558c-mediated regulation of growth and biofilm formation in Streptococcus mutans
Source: Front Microbiol. 2025 Jan 17;15:1507928. doi: 10.3389/fmicb.2024.1507928 (PMC11782273; doi:10.3389/fmicb.2024.1507928)
Supplement: SUPPLEMENTARY FIGURE S1 — Growth curves of the GNAT family acetyltransferases gene deficient strains. The growth of UA159 and its derivative mutants (UA159 Δ386::IFDC2, UA159 Δ639::IFDC2, UA159 Δ844::IFDC2, UA159 Δ850::IFDC2, UA159 Δ1072c::IFDC2, UA159 Δ1154c::IFDC2, UA159 Δ1253c::IFDC2, UA159 Δ1392c::IFDC2, UA159 Δ1483c::IFDC2, UA159 Δ1558c::IFDC2, UA159 Δ1654c::IFDC2, UA159 Δ1730c::IFDC2, UA159 Δ2055::IFDC2, and UA159 Δ2072c::IFDC2) was monitored in anaerobic condition for 12 h by measuring OD600 nm at regular intervals. [file Supplementary_file_1.zip › Table S5.xlsx]

## Sheet: Sheet1
Table S4. Protein-protein interaction networks of downregulated proteins in UA159 Δ1558c
Cluster	Score	Nodes	Edges	Node IDs
1	7	7	21	pepN, pstC1, pstS, pstB1, pstC, pstB, phoU
2	4	9	16	gtfB, spaP, gtfC, SMU_1803c, dexA, SMU_503c, ldh, SMU_609, SMU_510c
3	4	4	6	SMU_935, SMU_933, SMU_936, SMU_932
4	3	3	3	rpmI, rl33, rl31
